# Supplementary material for: Metabolome and RNA-seq Analysis of Responses to Nitrogen Deprivation and Resupply in Tea Plant (Camellia sinensis) Roots
Source: Front Plant Sci. 2022 Aug 26;13:932720. doi: 10.3389/fpls.2022.932720 (PMC9459018; doi:10.3389/fpls.2022.932720)
Supplement: Supplementary Table 1 — Primers used in this study. [file Data_Sheet_1.zip]

Archive with 8 entries (8 files):
- Supplementary figures.pdf
- Supplementary Table 1.xlsx
- Supplementary Table 2 .xlsx
- Supplementary Table 3.xlsx
- Supplementary Table 4.xlsx
- Supplementary Table 5.xlsx
- Supplementary Table 6.xlsx
- Supplementary Table 7.xlsx
