# Supplementary material for: Metabolome and RNA-seq Analysis of Responses to Nitrogen Deprivation and Resupply in Tea Plant (Camellia sinensis) Roots
Source: Front Plant Sci. 2022 Aug 26;13:932720. doi: 10.3389/fpls.2022.932720 (PMC9459018; doi:10.3389/fpls.2022.932720)
Supplement: Supplementary Table 1 — Primers used in this study. [file Data_Sheet_1.zip › Supplementary Table 1.xlsx]

## Sheet: sheet 1
Primer name	Sequences (5′-3′)	Annotation
CsGST8-qF	AAGTGTTGCCTACCTCACGA	qRT-PCR analysis
CsGST8-qR	ACCGGAGCGAAGAAGAAGAA
CsNiR-qF	TTCACTGTGCATGGCAAACA
CsNiR-qR	TCAAGCTCATCCCTCAGCAA
CsTIP2-qF	TGACATTCGGTGCCTTCCTC
CsTIP2-qR	GACGCCAATCGAGAGGGAAA
CsAMT1;1-qF	GCGCATCCAAACCCGATAAT
CsAMT1;1-qR	GGTACCAAGCACTACAAGCG
CsG6PD1-qF	GAAGGAACATGAGGGTGGGA
CsG6PD1-qR	CCGACCAAAGGGCTTCTCTA
CsAAP7-qF	TGGTTGAGAACACTGCCACA
CsAAP7-qR	AGTCCCGGTTCGTTTGAGAC
CsALD2-qF	ACACGTTCACTTCACTCGGG
CsALD2-qR	ACCAGTTGATCCTCTGCCTG
CsARG1-qF	AGGAATGTTGGGAGGATGGG
CsARG1-qR	TAAGCTTTGCCCTCTCACGA
CsNRT1-qF	GCAGCAGGGATCGTCTACTA
CsNRT1-qR	ATGCCGCTGGGATTAGGAAA
CsSUC2-qF	TTCGCCTCTCCAACTCCAAT
CsSUC2-qR	GCCTAGAAGCTGCACGTATG
CsRAP2;7-qF	ACGATGACTCTTGCTCCACA
CsRAP2;7-qR	GCGAGTCACAAACTCAGACC
CsTIP1;3-qF	GGTGTGACAGTATGGAACGC
CsTIP1;3-qR	CACCACCGGCTAAGATGTTG
Csβ-actin-qF	GCCATCTTTGATTGGAATGG	C. sinensis internal reference genes for qRT-PCR normalization
Csβ-actin-qR	GGTGCCACAACCTTGATCTT
CsEF-1α-qF	CAAGCGTGTCATCGAGAGAT
CsEF-1α-qR	ATACCACGTTCACGTTCAGC
