# Supplementary material for: Metabolome and RNA-seq Analysis of Responses to Nitrogen Deprivation and Resupply in Tea Plant (Camellia sinensis) Roots
Source: Front Plant Sci. 2022 Aug 26;13:932720. doi: 10.3389/fpls.2022.932720 (PMC9459018; doi:10.3389/fpls.2022.932720)
Supplement: Supplementary Table 1 — Primers used in this study. [file Data_Sheet_1.zip › Supplementary Table 2 .xlsx]

## Sheet: Sheet1
Compounds	CK	-N 4d	Hb 2h
L-Asparate	0.495	1.1197	0.934
L-Asparagine	7.2351	5.6591	3.551
L-Glutamate	2.7473	2.6632	2.7266
L-Threonine	0.4544	0.871	2.8394
L-Arginine	247.043	275.037	291.185
L-Hisidine	1.9849	2.6271	2.7301
L-Proline	0.5949	0.6542	0.8104
L-Valine	2.0579	0.4642	0.4594
L-Theanine	443.574	458.339	528.68
L-Tyrosine	0.3945	0.5954	0.7768
L-Isoleucine	1.7787	1.0502	1.3751
L-Leucine	7.3268	4.6374	6.0872
L-Phenylalanine	4.1615	6.583	6.244
L-Tryptophan	10.4692	15.7559	15.6638
β-Alanine	0.0074	0.0048	0.0051
Myricetin 3-O-galactoside	0.0498	0.0494	0.063
Vitexin	0.0495	0.0221	0.0231
Myricetin	0.0245	0.0083	0.0187
Quercitrin	0.0267	0.0115	0.0155
Kaempferol	0.0435	0.0258	0.0295
Isovitexin	0.0296	0.0083	0.0155
Procyanidin B1	1.2949	0.7979	1.0973
Procyanidin B2	3.4157	2.0103	9.3432
Isovitexin 2''-O-arabinoside	0.1391	0.0257	0.0449
(+)-Gallocatechin/GC	0.0812	0.0531	0.0812
(-)-Epigallocatechin/EGC	0.0213	0	0
(+)-Catechin/C	0.2872	0.1122	0.1568
Epigallocatechin gallate/EGCG	0.0031	0	0
Epicatechin /EC	3.2259	1.1174	1.5442
(-)-Gallocatechin gallate/GCG	0.0118	0.0052	0
(-)-Epicatechin gallate/ECG	0.2498	0.0786	0.1509
Catechin gallate/CG	1.1592	0.4888	0.7703
Theobromine	0.1216	0	0
Theophylline	0.1901	0	0
Caffeine	1.3564	0.1445	0.0946
Theaflavin	0.0262	0.0114	0.0206
Theaflavin-3-gallate	0.2263	0.1631	0.2517
Theaflavine-3,3'-digallate	0.2043	0.084	0.1309
Shikimate	47.1648	58.3185	66.4357
D-(-)-Quinic acid	0.0741	0.0837	0.0865
Tartaric acid	0.0103	0.0106	0.0073
Malic acid	0.0216	0.0623	0.0496
α-Ketoglutaric acid	22.4233	17.6005	18.7041
Citric acid	0.0189	0.0118	0
Fumaric acid	0.4789	0.4617	0.4489
Gallic acid	0.1554	0.145	0.2214
Chlorogenic acid	0.0471	0.0382	0.0664
Caffeic acid	0.0011	0.0012	0.0022
p-Coumaric acid	0.0356	0.0131	0.0241
Sallcylic acid	0.0932	0.0037	0.0184
Pyruvate	0.0272	0.031	0.0293
Benzyl β-glucosidea	0.0475	0.0207	0.0231
2-Phenylethyl glucosidea	0.0213	0	0
(Z)-3-hexenyl glucosidea	0.342	0.2684	0.2253
Nerol glucosidea	0.068	0.0289	0.0773
Benzyl β-primeveroside	2.0721	0.6418	1.2694
2-Phenylethyl primeveroside	0.735	0.1566	0.3473
