# Supplementary material for: Metabolome and RNA-seq Analysis of Responses to Nitrogen Deprivation and Resupply in Tea Plant (Camellia sinensis) Roots
Source: Front Plant Sci. 2022 Aug 26;13:932720. doi: 10.3389/fpls.2022.932720 (PMC9459018; doi:10.3389/fpls.2022.932720)
Supplement: Supplementary Table 1 — Primers used in this study. [file Data_Sheet_1.zip › Supplementary Table 3.xlsx]

## Sheet: TFs
Alfin-like	AP2/ERF-AP2	AP2/ERF-ERF	AP2/ERF-RAV	B3	B3-ARF	BBR-BPC	BES1	bHLH	bZIP	C2C2-CO-like	C2C2-Dof	C2C2-GATA	C2C2-LSD	C2C2-YABBY	C2H2	C3H	CAMTA	CPP	CSD	DBB	DBP	DDT	E2F-DP	EIL	FAR1	GARP-ARR-B	GARP-G2-like	GeBP	GRAS	GRF	HB-BELL	HB-HD-ZIP	HB-KNOX	HB-other	HB-PHD	HB-WOX	HSF	LFY	LIM	LOB	MADS-M-type	MADS-MIKC	MYB	MYB-related	NAC	NF-X1	NF-YA	NF-YB	NF-YC
TEA033815	TEA026097	TEA000487	TEA006376	TEA021527	TEA015310	TEA010629	TEA022191	TEA010590	TEA015249	TEA004343	TEA017027	TEA000418	TEA007618	TEA030070	TEA015040	TEA002008	TEA011186	TEA009072	TEA002073	TEA007942	TEA005744	TEA028201	TEA024241	TEA026494	TEA002342	TEA028981	TEA000509	TEA024709	TEA000027	TEA015861	TEA021997	TEA000062	TEA015443	TEA013130	TEA013710	TEA014651	TEA018554	TEA003201	TEA022084	TEA006050	TEA024876	TEA015783	TEA014430	TEA020914	TEA020955	TEA028278	TEA031092	TEA021636	TEA001925
TEA026455	TEA032104	TEA001056	TEA020682	TEA019515	TEA014343	TEA005107	TEA016563	TEA015883	TEA015989	TEA026498	TEA024939	TEA000664		TEA002051	TEA020473	TEA003689	TEA011490	TEA021779	TEA028904	TEA009819	TEA022002	TEA024460	TEA004437	TEA007264		TEA022547	TEA027809	TEA013605	TEA000525	TEA000848	TEA010184	TEA000705	TEA009713	TEA002918	TEA000235	TEA021703	TEA021869		TEA004848	TEA023026	TEA024799	TEA015530	TEA033191	TEA031729	TEA003817	TEA026019	TEA023550	TEA023804	TEA005062
TEA025636	TEA032898	TEA001065	TEA016614	TEA026189 ;MSTRG.26622 ;MSTRG.26622.3	TEA010161	TEA006119	TEA028826	TEA032260	TEA017472	TEA016175	TEA023847	TEA000715		TEA028782	TEA003259	TEA003819	TEA025813	TEA024298	TEA029659	TEA002338	TEA012038	TEA032658	TEA030419	TEA031274		TEA007847	TEA016378	TEA013888	TEA000935	TEA000816	TEA002938	TEA000776	TEA026618	TEA015143	TEA024236	TEA022717	TEA008111		TEA026888	TEA004348	TEA001313	TEA001848	TEA012130	TEA000103	TEA017261		TEA009053	TEA025717	TEA006592
TEA022407	TEA019322	TEA001066	TEA030533	TEA002262	TEA020221	TEA013250	TEA014525	TEA006010	TEA027854	TEA032053	TEA033370	TEA000984		TEA024628	TEA020156	TEA007939	TEA006574	TEA027807		TEA018536	TEA007893	TEA004262	TEA030371	TEA025306		TEA007275	TEA015144	TEA003257	TEA002810	TEA026508	TEA002979	TEA001923	TEA021496	TEA017683		TEA027449	TEA022795		TEA003324	TEA006773	TEA003337	TEA026807	TEA009081	TEA002005	TEA028317		TEA031032	TEA023323	TEA022201
TEA010763	TEA014224	TEA001089		TEA009127	TEA002997	TEA013260	TEA024024	TEA000421	TEA029193	TEA018780	TEA026617	TEA001414		TEA004319	TEA001431	TEA014075	TEA012477	TEA024699		TEA032896	TEA031211	TEA000319	TEA032232	TEA009426		TEA011027	TEA018331	TEA029734	TEA003442	TEA000953	TEA002109	TEA002437	TEA016083	TEA009174		TEA000882	TEA022299		TEA024751	TEA022137	TEA031017	TEA007284	TEA015363	TEA002202	TEA007622		TEA020372	TEA002503	TEA009469
TEA008392	TEA027750	TEA001604		TEA009132	TEA003657	TEA025493	TEA000542	TEA029404	TEA000550	TEA032838	TEA008054	TEA001482		TEA005609	TEA027860	TEA015064		TEA031233			TEA022666	TEA023058	TEA002675	TEA015467		TEA022495	TEA006490		TEA003588	TEA001894	TEA026479	TEA003498	TEA022220	TEA007011		TEA033789	TEA000588			TEA007589	TEA008637	TEA031282	TEA000825	TEA005048	TEA009764		TEA026539	TEA008882	TEA002102
TEA006132	TEA028523	TEA002747		TEA009184	TEA025245	TEA020704	TEA003951	TEA005840	TEA001153	TEA029749	TEA018095	TEA002032		TEA026059	TEA028631	TEA017385		TEA022204			TEA022764	TEA008677	TEA029181			TEA021099	TEA000844		TEA004071	TEA024696	TEA003156	TEA004692	TEA002730	TEA002885		TEA029435	TEA022550			TEA008712	TEA007708	TEA020044	TEA000547	TEA013708	TEA005324		TEA026280	TEA021269	TEA021532
TEA002409	TEA002953	TEA004134 ;TEA004127		TEA009206	TEA005980	TEA005782	TEA012036	TEA029523	TEA001486	TEA027544	TEA008212	TEA003155			TEA031339	TEA017843		TEA022314					TEA025830			TEA018439	TEA020352		TEA005359	TEA022654	TEA002011	TEA005790	TEA024653	TEA006101		TEA027235	TEA024058			TEA032703	TEA018842	TEA025811	TEA033593	TEA015607	TEA033514		TEA011809	TEA025373	TEA030667
	TEA001308	TEA004159		TEA009213	TEA027159	TEA027468		TEA033639	TEA001717	TEA014116	TEA000045	TEA003910			TEA004635	TEA020430		TEA027316					TEA000243			TEA015643	TEA006372		TEA006450	TEA027740	TEA029078	TEA006200	TEA030047	TEA004498		TEA029851	TEA031831			TEA004261	TEA000739	TEA022541	TEA020034	TEA033672	TEA024595		TEA025632	TEA004211	TEA008802
	TEA017592	TEA004351		TEA009219	TEA029643	TEA031684		TEA029880	TEA001735	TEA003643	TEA005565	TEA004680			TEA020470	TEA020437		TEA024840					TEA006335				TEA024139		TEA009984	TEA028352	TEA006818	TEA006229		TEA006885		TEA032867	TEA029045			TEA027143	TEA003208	TEA030609	TEA018194	TEA032787	TEA004910			TEA010874	TEA011369
	TEA026026	TEA005598		TEA009220	TEA030346	TEA025542		TEA033198	TEA001830	TEA019315	TEA011848	TEA005235			TEA003371	TEA022210											TEA006275		TEA010027	TEA030790	TEA027381	TEA008104		TEA009548		TEA007801	TEA010217			TEA012412	TEA006583	TEA008666	TEA007100	TEA000976	TEA013629			TEA013277	TEA032771
	TEA025666	TEA005735		TEA012397	TEA027331			TEA031176	TEA003288		TEA004100	TEA007152			TEA006816	TEA023227											TEA002345		TEA010112	TEA014228	TEA018428	TEA008271		TEA026581		TEA006406	TEA005927			TEA032292	TEA029736	TEA008966	TEA022451	TEA022145	TEA033231			TEA011375	TEA031310
	TEA023396	TEA006182		TEA013125	TEA027443			TEA013107	TEA005182		TEA031878	TEA007280			TEA013545	TEA023667											TEA009544		TEA011593	TEA033522	TEA019930	TEA008498		TEA022260		TEA025042	TEA015988			TEA032096	TEA007678	TEA002197	TEA024596	TEA008242	TEA013108			TEA032501
	TEA013996	TEA008471		TEA014608	TEA003152			TEA013745	TEA005652		TEA026470	TEA008277			TEA015921	TEA024733											TEA003334		TEA012184	TEA018911		TEA009343		TEA005727		TEA020072	TEA030860			TEA023312	TEA029298	TEA005547	TEA002289	TEA001027	TEA007908
	TEA033058	TEA009631		TEA015867	TEA019662			TEA014288	TEA007249		TEA007726	TEA008823			TEA031099	TEA031345											TEA003794		TEA012309			TEA010222		TEA029286		TEA017348	TEA013885				TEA031528	TEA010317	TEA029004	TEA028528	TEA030123
	TEA018527	TEA010253		TEA018465	TEA012239			TEA022746	TEA007277		TEA033793	TEA009409			TEA012015	TEA031934											TEA032009		TEA012310			TEA013034		TEA013535			TEA014681				TEA014889	TEA015548	TEA026096	TEA028008	TEA017159
		TEA012104		TEA019020	TEA014146			TEA011054	TEA007757		TEA017529	TEA011504			TEA013026	TEA032388											TEA021062		TEA013558			TEA014446		TEA015954			TEA008064				TEA016902	TEA014556	TEA013109	TEA013637	TEA000258
		TEA012492		TEA019515	TEA013764			TEA021415	TEA007761		TEA033110	TEA013465			TEA022388	TEA032810											TEA033253		TEA013809			TEA014985					TEA006268				TEA016944	TEA011289	TEA002040	TEA031925	TEA022743
		TEA012509		TEA019568				TEA017430	TEA007911		TEA012877	TEA013785			TEA021651	TEA003220											TEA025060		TEA013819			TEA015184					TEA023633				TEA016346	TEA016511	TEA012539	TEA011696	TEA014607
		TEA013180		TEA020012				TEA025617	TEA008570		TEA014314	TEA014541			TEA003404	TEA005073											TEA011469		TEA013838			TEA015882					TEA005751				TEA016742		TEA013585	TEA025707	TEA005616
		TEA013632		TEA020518				TEA008168	TEA009167		TEA014464	TEA016123			TEA003685	TEA007920											TEA030166		TEA014756			TEA018436					TEA013918				TEA018130		TEA012256	TEA005187	TEA033465
		TEA014088		TEA020965				TEA017390	TEA009655		TEA008684	TEA016916			TEA001981	TEA008818											TEA014017		TEA014994			TEA019111					TEA012764				TEA008893		TEA014321	TEA026436	TEA011210
		TEA014551		TEA021200				TEA002159	TEA010733		TEA027335	TEA016955			TEA031325	TEA009574											TEA010671		TEA015660			TEA019556									TEA004574		TEA018401	TEA023040	TEA019668
		TEA015017		TEA021527				TEA027511	TEA011482		TEA022323	TEA017701			TEA003880	TEA011074											TEA015398		TEA016822			TEA019723									TEA008218		TEA019219	TEA004853	TEA004007
		TEA016679		TEA022992				TEA022347	TEA012075		TEA006744	TEA018496			TEA014405	TEA013293											TEA011470		TEA017092			TEA020161									TEA007449		TEA003802	TEA023286	TEA029901
		TEA016904		TEA023943				TEA024004	TEA012119		TEA024562	TEA020163			TEA006709	TEA013675											TEA022404		TEA018318			TEA021443									TEA027762		TEA017151	TEA031471	TEA026477
		TEA017527		TEA023944				TEA009138	TEA013501		TEA032858	TEA022802			TEA032411	TEA014240											TEA024248		TEA018870			TEA022050									TEA031834		TEA023311	TEA015307	TEA025423
		TEA017531		TEA023945				TEA005852	TEA013552		TEA030538	TEA023676			TEA031367	TEA014334											TEA021298		TEA019101			TEA022222									TEA017728		TEA003248	TEA007928	TEA021466
		TEA019079		TEA027412				TEA028200	TEA013823		TEA021053	TEA024795			TEA030235	TEA016860											TEA009475		TEA019142			TEA022797									TEA010972		TEA026389	TEA013692	TEA000164
		TEA019435		TEA028061				TEA013512	TEA014041		TEA012441	TEA027171			TEA019305	TEA017109											TEA023953		TEA019153			TEA022963									TEA016559		TEA009412	TEA014144	TEA030623
		TEA019564		TEA028083				TEA007917	TEA014226		TEA016325	TEA027958			TEA023808	TEA017413											TEA021730		TEA019376			TEA023246									TEA010970		TEA028963	TEA002619	TEA016717
		TEA019790		TEA029506				TEA019335	TEA014348			TEA032033			TEA031393	TEA018026											TEA004544		TEA021676			TEA023291									TEA018103		TEA002399	TEA026529	TEA014777
		TEA020198		TEA029520				TEA013874	TEA014509			TEA033832			TEA002588	TEA018451											TEA015819		TEA021744			TEA023406									TEA018145		TEA029017	TEA024622	TEA008380
		TEA021012		TEA031010				TEA032897	TEA014561			TEA033837			TEA032404	TEA019614											TEA031988		TEA022325			TEA024144									TEA032592		TEA032813	TEA020265	TEA014781
		TEA021016		TEA031991				TEA014134	TEA017553						TEA003352	TEA019798											TEA028367		TEA022362			TEA024680									TEA007451		TEA029135	TEA021673	TEA001646
		TEA021127		TEA032004				TEA018850	TEA020699						TEA033694	TEA020684											TEA005778		TEA022774			TEA025544									TEA020980		TEA012423	TEA007455	TEA003427
		TEA021345		TEA032020				TEA018058	TEA021342						TEA031674	TEA021573											TEA011632		TEA022777			TEA025664									TEA031029		TEA015814	TEA002851	TEA022200
		TEA022120		TEA032980				TEA022718	TEA021579						TEA010056	TEA021870											TEA004290		TEA024330			TEA025743											TEA032530	TEA003500	TEA022287
		TEA022628						TEA027568	TEA021909						TEA010893	TEA023890											TEA011475		TEA024335			TEA028373											TEA012145	TEA009316	TEA028304
		TEA023493						TEA027045	TEA022601						TEA011472	TEA025010											TEA013236		TEA024437			TEA031027											TEA030475	TEA023853	TEA022720
		TEA023914						TEA033734	TEA022763						TEA021316	TEA025250											TEA011036		TEA027174			TEA031365											TEA013753	TEA026204	TEA009637
		TEA025085						TEA029105	TEA025585						TEA028905	TEA025624													TEA027244			TEA031371											TEA011970	TEA006967	TEA030218
		TEA026703						TEA029740	TEA026302						TEA031619	TEA025756													TEA027793			TEA031594											TEA033589	TEA029079	TEA023099
		TEA027221						TEA019380	TEA027183						TEA001689	TEA026651													TEA027801			TEA033545											TEA012110	TEA011677	TEA004747
		TEA027254						TEA022030	TEA027409						TEA026922	TEA026790													TEA027823														TEA019308	TEA019434	TEA031383
		TEA028035						TEA033210	TEA027595						TEA018181	TEA027655													TEA028078														TEA025308	TEA016401	TEA019038
		TEA028039						TEA015506	TEA027735						TEA028424	TEA028547													TEA028388														TEA033570		TEA025924
		TEA029513						TEA012998	TEA028529						TEA028305	TEA029178													TEA029010														TEA021984		TEA012050
		TEA030894						TEA029062	TEA029455						TEA029910	TEA029306													TEA029023														TEA033735		TEA007422
		TEA031358						TEA000833	TEA030075						TEA008149	TEA029697													TEA029989														TEA033855		TEA027665
		TEA032107						TEA000036	TEA030479						TEA023051	TEA030159													TEA030046														TEA012515		TEA026732
		TEA000303						TEA008669	TEA030977						TEA012009	TEA030522													TEA031307														TEA027440		TEA004388
		TEA000484						TEA030852	TEA031250						TEA004825	TEA031349																											TEA027681		TEA026210
		TEA000861						TEA027573	TEA032729						TEA013854	TEA032110																											TEA004616		TEA001151
		TEA001387						TEA010741	TEA032800						TEA013656	TEA032401																											TEA001090		TEA013429
		TEA001388						TEA017934	TEA033376						TEA004904	TEA032928																											TEA030065		TEA019121
		TEA001398						TEA013971							TEA010105																												TEA033160		TEA013548
		TEA001803						TEA013610							TEA031067																												TEA014261		TEA012337
		TEA003052						TEA033721							TEA019675																												TEA023817		TEA017868
		TEA003135						TEA018399							TEA012125																												TEA017098		TEA032223
		TEA004127						TEA032182																																			TEA005395		TEA033677
		TEA004324						TEA022018																																			TEA002215		TEA016259
		TEA004341						TEA006216																																			TEA027578		TEA010041
		TEA005791						TEA030725																																			TEA025556		TEA018960
		TEA006199						TEA016938																																			TEA002210		TEA028927
		TEA007195						TEA011884																																			TEA007338		TEA001824
		TEA008439						TEA003290																																			TEA027210		TEA024205
		TEA009653						TEA014998																																			TEA007975		TEA006465
		TEA009956						TEA032221																																			TEA006889		TEA008528
		TEA010362						TEA030443																																			TEA027333		TEA028487
		TEA010368						TEA017105																																			TEA023891		TEA021172
		TEA010431						TEA011370																																			TEA029352		TEA004609
		TEA010811						TEA016380																																			TEA014701		TEA033544
		TEA011786						TEA026346																																			TEA016845		TEA019412
		TEA011826						TEA023997																																			TEA033203		TEA016752
		TEA012065						TEA026466																																			TEA017225		TEA033890
		TEA012066						TEA024687																																			TEA000749		TEA017282
		TEA012094						TEA032613																																			TEA016497		TEA025503
		TEA012414						TEA013839																																			TEA024836		TEA026797
		TEA012536						TEA031802																																			TEA019409		TEA008613
		TEA012589						TEA019255																																			TEA023344		TEA004899
		TEA013830						TEA014052																																			TEA023584		TEA029783
		TEA013916						TEA016075																																			TEA001795		TEA014975
		TEA014653						TEA024017																																			TEA023865		TEA033137
		TEA014993						TEA009147																																			TEA025886		TEA032961
		TEA015709						TEA009785																																			TEA032503		TEA021834
		TEA016182						TEA008058																																			TEA029960		TEA023614
		TEA016208						TEA002304																																			TEA028476		TEA030094
		TEA016430						TEA001971																																			TEA013946		TEA009399
		TEA016891						TEA021786																																			TEA031815		TEA014060
		TEA017704						TEA002421																																			TEA031375		TEA022920
		TEA017841						TEA023842																																			TEA018834		TEA004315
		TEA018163						TEA031877																																			TEA021737		TEA026169
		TEA018558						TEA004897																																			TEA000337		TEA005597
		TEA018831						TEA010659																																			TEA028923		TEA025990
		TEA019212						TEA033133																																			TEA022787		TEA026168
		TEA019401						TEA013004																																			TEA023874		TEA022081
		TEA019792						TEA022528																																			TEA000452		TEA004395
		TEA020026						TEA012283																																			TEA001022		TEA033524
		TEA020409						TEA001205																																			TEA005413		TEA015555
		TEA021491						TEA001206																																			TEA023193
		TEA021379						TEA029953																																			TEA000294
		TEA022627						TEA025875																																			TEA004608
		TEA023900						TEA030137																																			TEA030156
		TEA025697						TEA000472																																			TEA010320
		TEA024883						TEA016807																																			TEA021426
		TEA026595						TEA004704																																			TEA002308
		TEA027094						TEA029030																																			TEA003515
		TEA027175						TEA004707																																			TEA021145
		TEA027697						TEA011633																																			TEA028615
		TEA028649						TEA032433																																			TEA007243
		TEA029121						TEA033005																																			TEA021422
		TEA029536						TEA017853																																			TEA004932
		TEA029857																																									TEA031915
		TEA030963																																									TEA030389
		TEA030964																																									TEA015155
		TEA031249																																									TEA025759
		TEA031293																																									TEA014063
		TEA032050																																									TEA020748
		TEA032761																																									TEA009432
																																											TEA003625
																																											TEA024305
																																											TEA023057
																																											TEA028745
																																											TEA025993
																																											TEA026962
																																											TEA005354
																																											TEA033647
																																											TEA024384
																																											TEA027012
																																											TEA003067
																																											TEA028103
																																											TEA004702
																																											TEA031748
																																											TEA028188
																																											TEA015798
																																											TEA012565
																																											TEA015433
																																											TEA011993
																																											TEA033402
[truncated: 13 more columns]

## Sheet: Statistics
TF factors	Gene number
MYB	140
AP2/ERF-ERF	121
bHLH	113
NAC	100
WRKY	85
C2H2	60
bZIP	56
C3H	56
GRAS	52
MYB-related	46
HB-HD-ZIP	44
GARP-G2-like	41
B3	38
RWP-RK	38
MADS-M-type	37
C2C2-GATA	34
C2C2-Dof	31
TCP	29
Trihelix	29
SBP	25
HSF	22
OFP	20
MADS-MIKC	19
B3-ARF	18
HB-other	17
AP2/ERF-AP2	16
TUB	16
HB-WOX	15
GRF	14
LOB	14
HB-BELL	13
NF-YB	13
NF-YC	12
PLATZ	12
Tify	12
BBR-BPC	11
C2C2-CO-like	11
zf-HD	11
CPP	10
E2F-DP	10
GARP-ARR-B	9
HB-KNOX	9
NF-YA	9
Alfin-like	8
BES1	8
C2C2-YABBY	7
DBP	7
DDT	7
SRS	7
EIL	6
CAMTA	5
DBB	5
GeBP	5
LIM	5
AP2/ERF-RAV	4
CSD	3
HB-PHD	3
NF-X1	2
C2C2-LSD	1
FAR1	1
LFY	1
ULT	1
Whirly	1
