# Supplementary material for: Metabolome and RNA-seq Analysis of Responses to Nitrogen Deprivation and Resupply in Tea Plant (Camellia sinensis) Roots
Source: Front Plant Sci. 2022 Aug 26;13:932720. doi: 10.3389/fpls.2022.932720 (PMC9459018; doi:10.3389/fpls.2022.932720)
Supplement: Supplementary Table 1 — Primers used in this study. [file Data_Sheet_1.zip › Supplementary Table 4.xlsx]

## Sheet: EMP+TCA
Enzyme name	Gene name	CK	-N 4d	Hb 2h	EC number	Abbreviation
imidazoleglycerol-phosphate dehydratase	TEA009250.1	5.98039	10.1993	7.8777	EC:4.2.1.19	IGPD
	TEA020690.1	7.32129	9.3524	7.53102
	TEA002098.1	11.9393	13.4581	13.6668
histidinol dehydrogenase	TEA011250.1;TEA011221.1	5.07267	4.6284	4.47698	EC:1.1.1.23	HDH
glucose-6-phosphate dehydrogenase	TEA033901.1	52.6968	36.7085	74.6237	EC:1.1.1.49	G6PDH
hexokinase	TEA005788.1	7.28234	17.4525	4.17366	EC:2.7.1.1	HK
	TEA022532.1	39.7059	28.2019	26.861
phosphohexokinase	TEA027844.1	12.6327	10.729	17.7129	EC:2.7.1.11	PFK
glyceraldehyde-3-phosphate dehydrogenase	TEA025584.1	8.6768	4.55593	4.35194	EC:1.2.1.13	G3PDH
	TEA012798.1	20.0579	9.77347	6.76075	EC:1.2.1.9
phosphoglycerate mutase	TEA020968.1	7.10506	5.77051	6.97348	EC:5.4.2.11	PGAM
enolase	TEA002558.1	10.6178	8.14234	9.42765	EC:4.2.1.11	ENO
	TEA029474.1	11.9749	11.5333	12.7389
pyruvate kinase	TEA010042.1	43.1739	38.1155	29.2177	EC:2.7.1.40	PK
	TEA028242.1	77.1515	56.0792	58.7085
	TEA010980.1	58.5018	45.9523	45.9374
pyruvate dehydrogenase	TEA014335.1	18.8678	22.2781	22.4849	EC:1.2.4.1	PDH
	TEA014602.1	8.74815	8.41199	9.52174
	TEA012601.1	37.9551	41.1248	40.9189
citrate synthase	TEA010365.1	3.74611	3.7061	3.94648	EC:2.3.3.1	CS
	TEA006822.1	33.0521	31.1394	31.7966
	TEA005456.1	70.9657	68.9319	70.5862

## Sheet: Armatic AA
Enzyme name	Gene name	CK	-N 4d	Hb 2h	EC number	Abbreviation
shikimate dehydrogenase	TEA012940.1	35.2342	28.498	27.9883	EC:4.2.1.10 1.1.1.25	SDH
	TEA008672.1	37.2306	29.7723	31.0719
	TEA005481.1	11.0368	11.1419	12.3638
chorismate synthase	TEA030650.1	2.6431	2.9491	2.30026	EC:4.2.3.5	CS
	TEA001343.1	77.1302	77.5004	85.5606
tryptophan synthase	TEA026715.1	0.215131	0.133129	1.72952	EC:4.2.1.20	TSA
	TEA006198.1	0.825525	3.07272	3.91585
	TEA013842.1	12.1281	10.663	12.5065
chorismate mutase	TEA019203.1	10.5345	8.84396	15.0564	EC:5.4.99.5	CM
	TEA003363.1	9.15273	8.04252	8.98485
	TEA028166.1	27.68	30.0437	29.8948
arogenate dehydratase	TEA001924.1	2.17108	0.989188	0.886162	EC:4.2.1.91	ADT
	TEA033097.1	2.36501	3.07354	3.85363
arogenate dehydrogenase	TEA032566.1	1.33274	4.75718	3.64459	EC:1.3.1.78	TyrA

## Sheet: Ser
Enzyme name	Gene name	CK	-N 4d	Hb 2h	EC number	Abbreviation
phosphoserine phosphatase	TEA031389.1	17.5393	18.1279	21.8452	EC:3.1.3.3	PSPH
phosphoglycerate dehydrogenase	TEA022500.1	14.2386	16.8623	27.2895	EC:1.1.1.95	PHGDH
	TEA008547.1	7.2826	10.5532	10.6707
	TEA023082.1	13.7807	14.0939	16.5881
glycine hydroxymethyltransferase	TEA022813.1	42.319	35.3513	36.5091	EC:2.1.2.1	SHMT
	TEA014797.1	21.9165	19.6273	22.9495
	TEA018120.1	14.8978	12.5039	12.9919
serine O-acetyltransferase	TEA028009.1	19.0142	26.7365	31.6217	EC:2.3.1.30	SOA
	TEA011473.1	43.2116	32.3994	30.2554
cysteine synthase	TEA004172.1	1.93701	1.72479	1.81669	EC:2.5.1.47	CS
	TEA007590.1	51.4968	41.4822	33.6901
	TEA023586.1	129.542	109.002	122.452

## Sheet: Ala
Enzyme name	Gene name	CK	-N 4d	Hb 2h	EC number	Abbreviation
alanine transaminase	TEA023090.1	132.754	110.546	87.8349	EC:2.6.1.2	ALaT
3-isopropylmalate/(R)-2-methylmalate dehydratase small subunit	TEA018265.1	4.87147	5.31598	5.66465	EC:4.2.1.33,4.2.1.35	IPMS
isopropylmalate dehydrogenase	TEA030868.1	14.4361	15.4581	15.607	EC:1.1.1.85	IMD
branched-chain-amino-acid transaminase	TEA003507.1	58.8708	66.803	69.4248	EC:2.6.1.42	BCAT
acetolactate synthase	TEA021395.1	8.86047	8.77563	12.0366	EC:2.2.1.6	ALS
	TEA031226.1	27.5124	24.0451	25.4131
dihydroxy-acid dehydratase	TEA023330.1	15.0828	14.7833	14.7296	EC:4.2.1.9	DHAD
ketol-acid reductoisomerase	TEA014049.1	236.321	278.366	268.398	EC:1.1.1.86	KARI
alanine decarboxylase	TEA005658.1	1020.04	833.839	657.944	EC:4.1.1.22	AlaDC

## Sheet: Asp
Enzyme name	Gene name	CK	-N 4d	Hb 2h	EC number	Abbreviation
aspartate aminotransferase	TEA012510.1	8.76921	7.2314	6.85859	EC:2.6.1.1	AspAT
	TEA024318.1	153.822	137.773	143.18
asparagine synthase	TEA029591.1	1.81495	1.9356	2.78018	EC:6.3.5.4	ASN
	TEA018926.1	25.1393	25.3158	25.0528
aspartate kinase	TEA009801.1	3.73637	4.67013	4.34944	EC:2.7.2.4	AK
	TEA017333.1	10.6029	15.4367	9.70806
	TEA016462.1	16.4427	17.6913	16.7381
	TEA011029.1	11.8164	11.2625	13.6864	EC:1.2.1.11	ASADH
diaminopimelate aminotransferase	TEA003859.1	1.68825	15.6999	16.0412	EC:2.6.1.83	DAPAT
	TEA005847.1	51.8744	51.3237	51.2697
diaminopimelate decarboxylase	TEA023710.1	25.6207	22.6374	24.3248	EC:4.1.1.20	DAPDC
threonine synthase	TEA022411.1	12.116	8.71857	22.5986	EC:4.2.3.1	THS
homoserine dehydrogenase	TEA005168.1	26.6933	15.098	16.6466	EC:1.1.1.3	HSDH
	TEA017409.1	8.72445	4.95824	6.5595
threonine dehydratase	TEA028122.1	15.9592	17.2039	16.7126	EC:4.3.1.19	THAL
acetolactate synthase	TEA021395.1	8.86047	8.77563	12.0366	EC:2.2.1.6	ALS
branched-chain-amino-acid transaminase	TEA021456.1	57.2583	94.5593	58.7625	EC:2.6.1.42	BCAT
cystathionine gamma-synthase	TEA014615.1	27.7651	19.7032	22.2091	EC:2.5.1.48	CGS
	TEA004422.1	85.1332	77.5097	108.969
5-methyltetrahydropteroyltriglutamate--homocysteine methyltransferase	TEA007200.1	443.044	487.473	480.621	EC:2.1.1.14	MetE
	TEA022138.1	11.1871	16.2269	16.9569
	TEA016437.1	221.349	172.344	239.699

## Sheet: Glu
Enzyme name	Gene name	CK	-N 4d	Hb 2h	EC number	Abbreviation
glutamate dehydrogenase	TEA009809.1	21.5077	19.229	20.3501	EC:1.4.1.3	GDH
	TEA031206.1	37.8065	21.3979	20.9927
	TEA034004.1	35.2606	27.8711	37.6259
glutamate 5-kinase	TEA005521.1	19.3794	17.978	20.4333	EC:2.7.2.11	GK
proline oxidase	TEA031031.1	10.0984	7.87415	8.81008	EC:1.5.1.2	POX
glutamine synthetase	TEA032123.1	37.4832	28.8298	25.86	EC:6.3.1.2	GS
	TEA034053.1	10.2547	7.58594	6.30457
	TEA032217.1	871.625	702.173	652.214
glutamate synthase	TEA011569.1	186.792	110.567	136.52	EC:1.4.1.13	GOGAT
	TEA003892.1	188.313	121.473	150.758
	TEA030315.1	21.1341	18.6447	15.0762	EC:1.4.7.1
	TEA024031.1	14.7674	13.8372	9.53839
N-acetyl-gamma-glutamyl-phosphate reductase	TEA005194.1	14.4505	14.9981	14.3275	EC:1.2.1.38	AGPR
acetylornithine aminotransferase	TEA030871.1	8.10899	11.5153	9.37412	EC:2.6.1.11	ACAOT
	TEA019438.1	16.9897	13.1096	16.733
glutamate N-acetyltransferase	TEA010815.1	12.1045	12.171	13.5536	EC:2.3.1.35	GNAT
ornithine carbamoyltransferase	TEA024762.1;TEA024763.1	44.8195	49.7427	35.9975	EC:2.1.3.3	OCT
	TEA019294.1	7.58045	8.27522	9.73377
argininosuccinate synthase	TEA012854.1	31.3635	30.0402	27.7796	EC:6.3.4.5	ASS
	TEA028835.1	35.0005	38.1002	37.3595
	TEA012591.1	14.4347	13.9115	14.2412
argininosuccinate lyase	TEA002053.1	13.3458	11.4482	13.0323	EC:4.3.2.1	ASL
arginase	TEA009085.1	7.27363	15.5876	13.8838	EC:3.5.3.1	ARG

## Sheet: Thea
Enzyme name	Gene name	CK	-N 4d	Hb 2h	EC number	Abbreviation
theanine synthetase	TEA015198.1	1187.78	981.21	939.556	EC:6.3.1.6	TS

## Sheet: Total
Gene name	CK	-N 4d	Hb 2h
TEA009250.1	5.98039	10.1993	7.8777
TEA020690.1	7.32129	9.3524	7.53102
TEA002098.1	11.9393	13.4581	13.6668
TEA011250.1;TEA011221.1	5.07267	4.6284	4.47698
TEA033901.1	52.6968	36.7085	74.6237
TEA005788.1	7.28234	17.4525	4.17366
TEA022532.1	39.7059	28.2019	26.861
TEA027844.1	12.6327	10.729	17.7129
TEA025584.1	8.6768	4.55593	4.35194
TEA012798.1	20.0579	9.77347	6.76075
TEA020968.1	7.10506	5.77051	6.97348
TEA002558.1	10.6178	8.14234	9.42765
TEA029474.1	11.9749	11.5333	12.7389
TEA010042.1	43.1739	38.1155	29.2177
TEA028242.1	77.1515	56.0792	58.7085
TEA010980.1	58.5018	45.9523	45.9374
TEA014335.1	18.8678	22.2781	22.4849
TEA014602.1	8.74815	8.41199	9.52174
TEA012601.1	37.9551	41.1248	40.9189
TEA010365.1	3.74611	3.7061	3.94648
TEA006822.1	33.0521	31.1394	31.7966
TEA005456.1	70.9657	68.9319	70.5862
TEA012940.1	35.2342	28.498	27.9883
TEA008672.1	37.2306	29.7723	31.0719
TEA005481.1	11.0368	11.1419	12.3638
TEA030650.1	2.6431	2.9491	2.30026
TEA001343.1	77.1302	77.5004	85.5606
TEA026715.1	0.215131	0.133129	1.72952
TEA006198.1	0.825525	3.07272	3.91585
TEA013842.1	12.1281	10.663	12.5065
TEA019203.1	10.5345	8.84396	15.0564
TEA003363.1	9.15273	8.04252	8.98485
TEA028166.1	27.68	30.0437	29.8948
TEA001924.1	2.17108	0.989188	0.886162
TEA033097.1	2.36501	3.07354	3.85363
TEA032566.1	1.33274	4.75718	3.64459
TEA031389.1	17.5393	18.1279	21.8452
TEA022500.1	14.2386	16.8623	27.2895
TEA008547.1	7.2826	10.5532	10.6707
TEA023082.1	13.7807	14.0939	16.5881
TEA022813.1	42.319	35.3513	36.5091
TEA014797.1	21.9165	19.6273	22.9495
TEA018120.1	14.8978	12.5039	12.9919
TEA028009.1	19.0142	26.7365	31.6217
TEA011473.1	43.2116	32.3994	30.2554
TEA004172.1	1.93701	1.72479	1.81669
TEA007590.1	51.4968	41.4822	33.6901
TEA023586.1	129.542	109.002	122.452
TEA023090.1	132.754	110.546	87.8349
TEA018265.1	4.87147	5.31598	5.66465
TEA030868.1	14.4361	15.4581	15.607
TEA003507.1	58.8708	66.803	69.4248
TEA021395.1	8.86047	8.77563	12.0366
TEA031226.1	27.5124	24.0451	25.4131
TEA023330.1	15.0828	14.7833	14.7296
TEA014049.1	236.321	278.366	268.398
TEA005658.1	1020.04	833.839	657.944
TEA012510.1	8.76921	7.2314	6.85859
TEA024318.1	153.822	137.773	143.18
TEA029591.1	1.81495	1.9356	2.78018
TEA018926.1	25.1393	25.3158	25.0528
TEA009801.1	3.73637	4.67013	4.34944
TEA017333.1	10.6029	15.4367	9.70806
TEA016462.1	16.4427	17.6913	16.7381
TEA011029.1	11.8164	11.2625	13.6864
TEA003859.1	1.68825	15.6999	16.0412
TEA005847.1	51.8744	51.3237	51.2697
TEA023710.1	25.6207	22.6374	24.3248
TEA022411.1	12.116	8.71857	22.5986
TEA005168.1	26.6933	15.098	16.6466
TEA017409.1	8.72445	4.95824	6.5595
TEA028122.1	15.9592	17.2039	16.7126
TEA021395.1	8.86047	8.77563	12.0366
TEA021456.1	57.2583	94.5593	58.7625
TEA014615.1	27.7651	19.7032	22.2091
TEA004422.1	85.1332	77.5097	108.969
TEA007200.1	443.044	487.473	480.621
TEA022138.1	11.1871	16.2269	16.9569
TEA016437.1	221.349	172.344	239.699
TEA009809.1	21.5077	19.229	20.3501
TEA031206.1	37.8065	21.3979	20.9927
TEA034004.1	35.2606	27.8711	37.6259
TEA005521.1	19.3794	17.978	20.4333
TEA031031.1	10.0984	7.87415	8.81008
TEA032123.1	37.4832	28.8298	25.86
TEA034053.1	10.2547	7.58594	6.30457
TEA032217.1	871.625	702.173	652.214
TEA011569.1	186.792	110.567	136.52
TEA003892.1	188.313	121.473	150.758
TEA030315.1	21.1341	18.6447	15.0762
TEA024031.1	14.7674	13.8372	9.53839
TEA005194.1	14.4505	14.9981	14.3275
TEA030871.1	8.10899	11.5153	9.37412
TEA019438.1	16.9897	13.1096	16.733
TEA010815.1	12.1045	12.171	13.5536
TEA024762.1;TEA024763.1	44.8195	49.7427	35.9975
TEA019294.1	7.58045	8.27522	9.73377
TEA012854.1	31.3635	30.0402	27.7796
TEA028835.1	35.0005	38.1002	37.3595
TEA012591.1	14.4347	13.9115	14.2412
TEA002053.1	13.3458	11.4482	13.0323
TEA009085.1	7.27363	15.5876	13.8838
TEA015198.1	1187.78	981.21	939.556
