# Supplementary material for: Metabolome and RNA-seq Analysis of Responses to Nitrogen Deprivation and Resupply in Tea Plant (Camellia sinensis) Roots
Source: Front Plant Sci. 2022 Aug 26;13:932720. doi: 10.3389/fpls.2022.932720 (PMC9459018; doi:10.3389/fpls.2022.932720)
Supplement: Supplementary Table 1 — Primers used in this study. [file Data_Sheet_1.zip › Supplementary Table 5.xlsx]

## Sheet: Flavone biosynthesis
Enzyme name	Gene name	CK	-N 4d	Hb 2h	EC number	Abbreviation
phenylalanine ammonia-lyase	TEA024587.1	120.34	119.014	196.576	EC:4.3.1.24	PAL
	TEA003137.1	46.5568	39.1912	63.7535
	TEA034008.1	144.538	133.625	191.272
	TEA014056.1	172.963	175.587	242.366
	TEA014166.1	5.54013	4.31966	5.36065
cinnamate 4-hydroxylase	TEA034001.1	10.7239	13.5079	15.0076	EC:1.14.13.11	C4H
	TEA014864.1	948.16	732.069	653.512
	TEA034002.1	0.409977	0.345558	0.347968
	TEA016772.1	0.460939	0.52638	0.293058
4-coumarate-CoA ligase	TEA034012.1	63.1203	90.8123	121.096	EC:6.2.1.12	4CL
	TEA022274.1	3.25662	2.80771	1.67924
	TEA027829.1	110.14	86.7974	126.388
	TEA002062.1;TEA002100.1	17.1335	13.4341	14.9783
	TEA025906.1	123.676	131.17	143.728
	TEA009431.1	37.2077	36.973	40.6024
	TEA019525.1	9.19464	9.36132	9.65146
cinnamate 3-hydroxylase	TEA019686.1	4.70536	3.99407	7.08384	EC:1.14.13.-	C3H
	TEA015696.1	6.86018	6.29966	4.22373
	TEA022884.1	5.89858	7.08014	6.00719
	TEA003636.1	0.365662	0.35659	0.301554
chalcone synthase	TEA023340.1	31.8382	43.3307	60.3577	EC:2.3.1.74	CHS
	TEA018665.1	0.192531	0.762551	0.525823
	TEA034011.1	1.58047	1.04681	1.88669
	TEA023331.1;TEA023333.1	29.3802	37.0622	41.7149
	TEA034043.1	0.254855	0.293673	0.687059
	TEA034042.1	13.7092	20.2336	23.0904
chalcone isomerase	TEA014874.1	2.10382	1.63149	0.548858	EC:5.5.1.6	CHI
	TEA034003.1	51.6328	69.1148	87.0683
	TEA013101.1	43.9624	54.8228	64.0409
	TEA033023.1	19.4899	18.327	20.2484
	TEA018689.1	2.60533	2.36925	2.58739
	TEA001615.1;TEA001659.1	46.6408	19.7491	33.1835
flavanone 3′-dioxygenase	TEA006847.1	82.8185	113.054	123.889	EC:1.14.13.21	F3'H
	TEA016718.1	1.28329	1.16596	0.548132
flavonoid 3′5′-hydroxylase	TEA034021.1	0.987392	0.710582	0.617465	EC:1.14.13.88	F3'5'H
	TEA026296.1	1.85147	2.148	4.22107
	TEA013315.1	3.50028	1.75114	2.43444
flavonoid 3-hydroxylase	TEA033515.1	39.9175	51.6363	47.9816	EC:1.14.11.9	F3H
	TEA027220.1	17.6786	19.0687	18.8568
	TEA023790.1	67.3357	84.2061	117.545
	TEA034016.1	11.6084	15.0249	15.8699
flavonol synthase	TEA014951.1	13.8744	10.8021	3.31184	EC:1.14.11.23	FLS
	TEA010762.1	3.66239	4.11106	11.6102
	TEA006643.1	79.6886	196.927	156.245
	TEA018444.1	1.18647	2.80063	3.93279
	TEA023428.1	6.42224	9.04051	9.75434
	TEA015423.1	16.9362	16.2268	19.6383
	TEA023934.1;TEA023937.1	37.7209	37.8384	33.2775
	TEA016601.1	36.2641	36.1295	32.523
dihydroflavonol reductase	TEA007645.1;TEA007646.1	1.18295	10.5157	6.57299	EC:1.1.1.219	DFR
	TEA024758.1	70.7948	87.3892	47.6585
	TEA023829.1	24.9129	22.9173	15.0117
	TEA032730.1	102.466	103.889	140.44
	TEA031287.1	39.7402	30.396	27.5942
	TEA022775.1	6.23868	8.30098	7.64781
	TEA024762.1;TEA024763.1	44.8195	49.7427	35.9975
anthocyanidin synthase	TEA013443.1	0.36699	0.103399	4.94722	EC:1.14.11.19	ANS
	TEA010322.1	143.149	175.001	281.838
	TEA015769.1	1.55692	1.61338	4.38736
	TEA023729.1	2.83063	4.27294	3.61826
	TEA000503.1	0.345037	0.350619	0.730349
	TEA013078.1	2.87084	6.97026	5.53136
leucoanthocyanidin reductase	TEA005514.1	3.60838	4.26629	4.0925	EC:1.3.1.77	LAR
	TEA003752.1	4.10573	3.85817	3.70703
	TEA005538.1	0.635942	0.74166	0.605026
anthocyanidin reductase	TEA022960.1	133.185	166.996	232.374	EC:1.3.1.112	ANR
	TEA030009.1	39.8768	41.7515	33.364
	TEA009266.1	15.1289	12.7737	14.8519

## Sheet: Total
Gene name	CK	-N 4d	Hb 2h
TEA024587.1	120.34	119.014	196.576
TEA003137.1	46.5568	39.1912	63.7535
TEA034008.1	144.538	133.625	191.272
TEA014056.1	172.963	175.587	242.366
TEA014166.1	5.54013	4.31966	5.36065
TEA034001.1	10.7239	13.5079	15.0076
TEA014864.1	948.16	732.069	653.512
TEA034002.1	0.409977	0.345558	0.347968
TEA016772.1	0.460939	0.52638	0.293058
TEA034012.1	63.1203	90.8123	121.096
TEA022274.1	3.25662	2.80771	1.67924
TEA027829.1	110.14	86.7974	126.388
TEA002062.1;TEA002100.1	17.1335	13.4341	14.9783
TEA025906.1	123.676	131.17	143.728
TEA009431.1	37.2077	36.973	40.6024
TEA019525.1	9.19464	9.36132	9.65146
TEA019686.1	4.70536	3.99407	7.08384
TEA015696.1	6.86018	6.29966	4.22373
TEA022884.1	5.89858	7.08014	6.00719
TEA003636.1	0.365662	0.35659	0.301554
TEA023340.1	31.8382	43.3307	60.3577
TEA018665.1	0.192531	0.762551	0.525823
TEA034011.1	1.58047	1.04681	1.88669
TEA023331.1;TEA023333.1	29.3802	37.0622	41.7149
TEA034043.1	0.254855	0.293673	0.687059
TEA034042.1	13.7092	20.2336	23.0904
TEA014874.1	2.10382	1.63149	0.548858
TEA034003.1	51.6328	69.1148	87.0683
TEA013101.1	43.9624	54.8228	64.0409
TEA033023.1	19.4899	18.327	20.2484
TEA018689.1	2.60533	2.36925	2.58739
TEA001615.1;TEA001659.1	46.6408	19.7491	33.1835
TEA006847.1	82.8185	113.054	123.889
TEA016718.1	1.28329	1.16596	0.548132
TEA034021.1	0.987392	0.710582	0.617465
TEA026296.1	1.85147	2.148	4.22107
TEA013315.1	3.50028	1.75114	2.43444
TEA033515.1	39.9175	51.6363	47.9816
TEA027220.1	17.6786	19.0687	18.8568
TEA023790.1	67.3357	84.2061	117.545
TEA034016.1	11.6084	15.0249	15.8699
TEA014951.1	13.8744	10.8021	3.31184
TEA010762.1	3.66239	4.11106	11.6102
TEA006643.1	79.6886	196.927	156.245
TEA018444.1	1.18647	2.80063	3.93279
TEA023428.1	6.42224	9.04051	9.75434
TEA015423.1	16.9362	16.2268	19.6383
TEA023934.1;TEA023937.1	37.7209	37.8384	33.2775
TEA016601.1	36.2641	36.1295	32.523
TEA007645.1;TEA007646.1	1.18295	10.5157	6.57299
TEA024758.1	70.7948	87.3892	47.6585
TEA023829.1	24.9129	22.9173	15.0117
TEA032730.1	102.466	103.889	140.44
TEA031287.1	39.7402	30.396	27.5942
TEA022775.1	6.23868	8.30098	7.64781
TEA024762.1;TEA024763.1	44.8195	49.7427	35.9975
TEA013443.1	0.36699	0.103399	4.94722
TEA010322.1	143.149	175.001	281.838
TEA015769.1	1.55692	1.61338	4.38736
TEA023729.1	2.83063	4.27294	3.61826
TEA000503.1	0.345037	0.350619	0.730349
TEA013078.1	2.87084	6.97026	5.53136
TEA005514.1	3.60838	4.26629	4.0925
TEA003752.1	4.10573	3.85817	3.70703
TEA005538.1	0.635942	0.74166	0.605026
TEA022960.1	133.185	166.996	232.374
TEA030009.1	39.8768	41.7515	33.364
TEA009266.1	15.1289	12.7737	14.8519
