# Supplementary material for: Metabolome and RNA-seq Analysis of Responses to Nitrogen Deprivation and Resupply in Tea Plant (Camellia sinensis) Roots
Source: Front Plant Sci. 2022 Aug 26;13:932720. doi: 10.3389/fpls.2022.932720 (PMC9459018; doi:10.3389/fpls.2022.932720)
Supplement: Supplementary Table 1 — Primers used in this study. [file Data_Sheet_1.zip › Supplementary Table 6.xlsx]

## Sheet: Caffeine synthesis
Enzyme name	Gene name	CK	-N 4d	Hb 2h	EC number	Abbreviation
GMP synthetase	TEA016475.1	192.217	213.649	131.835	EC:6.3.5.2	GMPS
	TEA013664.1	2.31162	1.48646	1.23359
	TEA008179.1	13.1365	11.1205	11.7396
	TEA027349.1	11.1277	11.9534	10.7314
5'-nucleotidase	TEA023055.1	6.09977	6.54478	7.7806	EC:3.1.3.5	5'-NT
	TEA028881.1	9.58347	11.39	11.5211
	TEA027082.1	2.24376	1.73371	1.88377
	TEA000333.1	9.58749	10.0532	10.4248
guanosine nucleosidase	TEA029702.1	0.521519	0.615187	0.770724	EC:3.2.2.1	Gnase
guanine phosphoribosyltransferase	TEA010333.1	0.0062535	0.014181	0	EC:2.4.2.8	GPRT
guanine deaminase	TEA033880.1	7.27135	9.4438	7.6683	EC:3.5.4.3	GDA
AMP deaminase	TEA017069.1	15.5804	8.63722	16.7544	EC:3.5.4.6	AMPD
	TEA009231.1	3.30283	2.47435	2.59054
	TEA029871.1	1.71084	1.22621	1.40572
	TEA007189.1	1.92674	1.73096	1.63392
	TEA010278.1	1.91406	2.04847	2.07568
IMP dehydrogenase	TEA024175.1	59.2817	65.4694	68.4234	EC:1.1.1.205	IMPDH
adenosine kinase	TEA001315.1	188.193	171.796	185.629	EC:2.7.1.20	ADK
	TEA019288.1	6.80559	11.1356	12.6367
	TEA022322.1	0.42298	0.37477	0.400851
adenine phosphoribosyltransferase	TEA015523.1	5.19695	4.88002	3.7815	EC:2.4.2.7	APRT
	TEA015248.1	2.94022	4.37408	4.47558
	TEA017768.1	4.72626	6.92544	5.53705
	TEA018201.1	35.5979	32.9043	31.7326
	TEA028651.1	7.01712	7.62339	7.81402
	TEA017916.1	4.86388	4.64198	4.27324
	TEA009768.1	24.819	25.9059	24.4436
theobromine synthase	TEA028051.1	38.6455	27.6308	34.0597	EC:2.1.1.141	3-NMT CTS
	TEA010123.1	1.12501	0.649639	0.642697
caffeine synthase	TEA022559.1	3.17383	5.13133	4.14315	EC:2.1.1.141	1-NMT TCS
	TEA015791.1	118.992	95.4738	93.3967
S-adenosylmethionine synthase	TEA026890.1	16.828	22.6888	22.8634	EC:2.5.1.6	SAMS
	TEA015661.1	4.83234	3.70293	2.50911
	TEA006735.1	958.167	1072.84	1246.7
	TEA012514.1	0.617439	18.812	24.0729
	TEA020895.1	3.24405	4.93338	6.90602
	TEA019127.1	267.839	279.366	398.582

## Sheet: Caffeine Degradation
Enzyme name	Gene name	CK	-N 4d	Hb 2h	EC number	Abbreviation
cytochrome P450 family 1 subfamily A polypeptide 2	TEA027002.1	70.4227	26.0339	28.8743	EC:1.14.14.1	CYP1A2
	TEA017771.1	64.3856	26.0272	23.8566
	TEA010206.1	108.583	62.6231	51.5683
	TEA017787.1	22.7109	16.3792	12.2194
	TEA000435.1	29.7094	19.4822	21.9985
xanthine oxidase	TEA003716.1	4.93241	7.32444	7.61223	EC:1.17.1.4 1.17.3.2	XO
	TEA028107.1;TEA028111.1	22.9113	21.3081	20.0109
urate oxidase	TEA012458.1	14.6398	21.7478	17.8624	EC:1.7.3.3	UOX
	TEA029732.1	81.5958	114.382	95.9274
allantoinase	TEA014167.1	1.19661	0.944127	0.865142	EC:3.5.2.5	ALN
	TEA002149.1	6.0843	6.94496	5.96161
	TEA004064.1	0.769524	0.80337	0.624211
	TEA007899.1	0.623266	0.499458	0.574807
	TEA023610.1	0.596187	0.514908	0.534555
	TEA002104.1	0.0442475	0	0.011269
urease	TEA023191.1	28.7088	22.633	19.3549	EC:3.5.1.5	URE
	TEA020308.1	15.7256	13.2934	11.0037

## Sheet: Total
Gene name	CK	-N 4d	Hb 2h
TEA016475.1	192.217	213.649	131.835
TEA013664.1	2.31162	1.48646	1.23359
TEA008179.1	13.1365	11.1205	11.7396
TEA027349.1	11.1277	11.9534	10.7314
TEA023055.1	6.09977	6.54478	7.7806
TEA028881.1	9.58347	11.39	11.5211
TEA027082.1	2.24376	1.73371	1.88377
TEA000333.1	9.58749	10.0532	10.4248
TEA029702.1	0.521519	0.615187	0.770724
TEA010333.1	0.0062535	0.014181	0
TEA033880.1	7.27135	9.4438	7.6683
TEA017069.1	15.5804	8.63722	16.7544
TEA009231.1	3.30283	2.47435	2.59054
TEA029871.1	1.71084	1.22621	1.40572
TEA007189.1	1.92674	1.73096	1.63392
TEA010278.1	1.91406	2.04847	2.07568
TEA024175.1	59.2817	65.4694	68.4234
TEA001315.1	188.193	171.796	185.629
TEA019288.1	6.80559	11.1356	12.6367
TEA022322.1	0.42298	0.37477	0.400851
TEA015523.1	5.19695	4.88002	3.7815
TEA015248.1	2.94022	4.37408	4.47558
TEA017768.1	4.72626	6.92544	5.53705
TEA018201.1	35.5979	32.9043	31.7326
TEA028651.1	7.01712	7.62339	7.81402
TEA017916.1	4.86388	4.64198	4.27324
TEA009768.1	24.819	25.9059	24.4436
TEA028051.1	38.6455	27.6308	34.0597
TEA010123.1	1.12501	0.649639	0.642697
TEA022559.1	3.17383	5.13133	4.14315
TEA015791.1	118.992	95.4738	93.3967
TEA026890.1	16.828	22.6888	22.8634
TEA015661.1	4.83234	3.70293	2.50911
TEA006735.1	958.167	1072.84	1246.7
TEA012514.1	0.617439	18.812	24.0729
TEA020895.1	3.24405	4.93338	6.90602
TEA019127.1	267.839	279.366	398.582
TEA027002.1	70.4227	26.0339	28.8743
TEA017771.1	64.3856	26.0272	23.8566
TEA010206.1	108.583	62.6231	51.5683
TEA017787.1	22.7109	16.3792	12.2194
TEA000435.1	29.7094	19.4822	21.9985
TEA003716.1	4.93241	7.32444	7.61223
TEA028107.1;TEA028111.1	22.9113	21.3081	20.0109
TEA012458.1	14.6398	21.7478	17.8624
TEA029732.1	81.5958	114.382	95.9274
TEA014167.1	1.19661	0.944127	0.865142
TEA002149.1	6.0843	6.94496	5.96161
TEA004064.1	0.769524	0.80337	0.624211
TEA007899.1	0.623266	0.499458	0.574807
TEA023610.1	0.596187	0.514908	0.534555
TEA002104.1	0.0442475	0	0.011269
TEA023191.1	28.7088	22.633	19.3549
TEA020308.1	15.7256	13.2934	11.0037
