# Supplementary material for: Metabolome and RNA-seq Analysis of Responses to Nitrogen Deprivation and Resupply in Tea Plant (Camellia sinensis) Roots
Source: Front Plant Sci. 2022 Aug 26;13:932720. doi: 10.3389/fpls.2022.932720 (PMC9459018; doi:10.3389/fpls.2022.932720)
Supplement: Supplementary Table 1 — Primers used in this study. [file Data_Sheet_1.zip › Supplementary Table 7.xlsx]

## Sheet: Co-expression
Gene	Degree	Score
TCS2	0.42584	49
AMT1;1	0.42584	49
TAT2	0.42584	49
TS	0.42101	50
GOGAT	0.42004	47
IMPDH	0.41895	51
ARG	0.41882	42
CTS2	0.41868	49
DAPAT	0.41868	49
G3PDH2	0.41868	49
GDH	0.41868	49
5'-NT	0.41754	48
APRT	0.41754	48
PHGDH	0.41754	48
GluA3	0.41455	47
NiR	0.41455	47
NRT2;7	0.41327	44
SHMT	0.41327	44
ALDH2	0.41203	40
ADK	0.41187	52
SAMS	0.41187	52
G3PDH1	0.41187	52
GS	0.41187	52
TAT1	0.41187	52
F3'H	0.41187	52
NRT2;4	0.4114	48
CHI	0.40929	50
FLS1	0.40929	50
ANR1	0.40924	51
F3H	0.40924	51
F3'5'H	0.40746	48
LtaE	0.40734	42
C4H	0.40611	53
FLS4	0.40611	53
AlaDC	0.40503	53
ADT	0.40497	51
TyrA	0.40027	39
LAR2	0.40014	54
AOC	0.4	53
CHS	0.4	53
ALDH1	0.39979	54
GST8	0.39979	54
ALaT	0.39806	54
4CL	0.39806	54
LAR1	0.39747	41
FLS2	0.39083	46
PAL	0.38506	44
TSA	0.37565	44
ANS	0.37565	44
ANR2	0.37474	38
C3H	0.37474	38
FLS3	0.37218	41
GMPS	0.36351	38
DFR	0.35964	39
TCS1	0.35915	36
PDC	0.35729	22
G6PDH	0.35714	32
PRAI	0.35558	34
ALS	0.3532	37
HK	0.35307	22
LAR3	0.35307	22
GPRT	0.34604	29
CTS1	0.34416	34
AMPD	0.33237	23
ANR3	0.31915	24
ADH	0.31738	24
GDA	0.31307	27
THR	0.30857	25

## Sheet: Correlation
Source	Target	Correlation
THR	ADH	-0.996568
THR	ALS	0.742558
THR	LtaE	-0.670891
THR	PDC	-0.969043
THR	NRT2;7	0.630847
THR	PRAI	0.800295
THR	ALDH2	0.693262
THR	G6PDH	0.819415
THR	HK	-0.975386
THR	TyrA	-0.747518
THR	SHMT	0.625602
THR	ARG	-0.655944
THR	C3H	0.680594
THR	FLS3	-0.763654
THR	DFR	-0.816036
THR	LAR1	-0.701815
THR	LAR3	-0.977173
THR	ANR2	-0.675424
THR	ANR3	0.993826
THR	GMPS	-0.704934
THR	GPRT	-0.8995
THR	GDA	-0.984587
THR	AMPD	0.991454
THR	CTS1	0.908685
THR	TCS1	-0.867117
ADH	THR	-0.996568
ADH	ALS	-0.795449
ADH	LtaE	0.607208
ADH	PDC	0.986154
ADH	PRAI	-0.84718
ADH	ALDH2	-0.63123
ADH	G6PDH	-0.864049
ADH	HK	0.990291
ADH	TSA	-0.609533
ADH	TyrA	0.689971
ADH	C3H	-0.738903
ADH	FLS3	0.707593
ADH	DFR	0.765393
ADH	ANS	-0.611735
ADH	LAR1	0.640443
ADH	LAR3	0.991404
ADH	ANR2	0.734145
ADH	ANR3	-0.981232
ADH	GMPS	0.761224
ADH	GPRT	0.932579
ADH	GDA	0.966731
ADH	AMPD	-0.99885
ADH	CTS1	-0.871011
ADH	TCS1	0.822912
ALS	THR	0.742558
ALS	ADH	-0.795449
ALS	ADT	0.810577
ALS	AOC	0.767835
ALS	PDC	-0.884934
ALS	PRAI	0.995871
ALS	ALDH1	0.646143
ALS	GluA3	0.873569
ALS	GST8	0.636074
ALS	NiR	0.873433
ALS	G6PDH	0.992382
ALS	HK	-0.87197
ALS	TSA	0.965281
ALS	PHGDH	0.877057
ALS	ALaT	-0.677055
ALS	AlaDC	-0.660032
ALS	GOGAT	-0.888181
ALS	PAL	0.956808
ALS	4CL	0.691165
ALS	C3H	0.996103
ALS	CHS	0.750534
ALS	CHI	-0.819268
ALS	F3'5'H	0.911039
ALS	F3H	0.798286
ALS	FLS1	-0.827274
ALS	FLS2	0.935837
ALS	ANS	0.966004
ALS	LAR3	-0.8679
ALS	ANR1	0.794999
ALS	ANR2	-0.995458
ALS	ANR3	0.663659
ALS	GMPS	-0.998512
ALS	5'-NT	0.842836
ALS	GPRT	-0.960572
ALS	GDA	-0.613969
ALS	AMPD	0.823589
ALS	APRT	-0.865381
ADT	ALS	0.810577
ADT	TAT2	0.807371
ADT	AOC	0.997573
ADT	TAT1	0.908533
ADT	NRT2;7	-0.626404
ADT	PRAI	0.754066
ADT	NRT2;4	0.694935
ADT	ALDH1	0.970713
ADT	GluA3	0.993122
ADT	GST8	0.967477
ADT	NiR	0.993155
ADT	AMT1;1	0.804606
ADT	G6PDH	0.732255
ADT	G3PDH1	-0.870948
ADT	G3PDH2	-0.771481
ADT	TSA	0.935409
ADT	PHGDH	0.992252
ADT	SHMT	-0.631645
ADT	ALaT	-0.979791
ADT	AlaDC	-0.974956
ADT	DAPAT	0.757966
ADT	GDH	-0.758156
ADT	GS	-0.885607
ADT	GOGAT	-0.989033
ADT	ARG	0.600513
ADT	TS	-0.839675
ADT	PAL	0.945821
ADT	C4H	0.928944
ADT	4CL	0.983477
ADT	C3H	0.859067
ADT	CHS	0.99537
ADT	CHI	-0.999888
ADT	F3'H	0.889708
ADT	F3'5'H	0.979935
ADT	F3H	0.999786
ADT	FLS1	-0.999577
ADT	FLS2	0.964964
ADT	FLS4	0.952691
ADT	ANS	0.934422
ADT	LAR2	-0.940549
ADT	ANR1	0.999659
ADT	ANR2	-0.862646
ADT	GMPS	-0.841302
ADT	5'-NT	0.998353
ADT	GPRT	-0.615794
ADT	IMPDH	0.917401
ADT	ADK	0.88656
ADT	APRT	-0.994927
ADT	CTS2	-0.752539
ADT	TCS2	-0.79102
ADT	SAMS	0.869772
TAT2	ADT	0.807371
TAT2	AOC	0.846493
TAT2	LtaE	0.950636
TAT2	TAT1	0.980051
TAT2	NRT2;7	-0.965679
TAT2	NRT2;4	0.985355
TAT2	ALDH1	0.925479
TAT2	ALDH2	-0.940698
TAT2	GluA3	0.732734
TAT2	GST8	0.93037
TAT2	NiR	0.732924
TAT2	AMT1;1	0.999989
TAT2	G3PDH1	-0.993111
TAT2	G3PDH2	-0.998288
TAT2	TyrA	0.911276
TAT2	PHGDH	0.727806
TAT2	SHMT	-0.967408
TAT2	ALaT	-0.909078
TAT2	AlaDC	-0.918376
TAT2	DAPAT	0.996842
TAT2	GDH	-0.996865
TAT2	GS	-0.989051
TAT2	GOGAT	-0.711371
TAT2	ARG	0.956645
TAT2	TS	-0.998376
TAT2	C4H	0.968449
TAT2	4CL	0.900848
TAT2	CHS	0.860346
TAT2	CHI	-0.798432
TAT2	F3'H	0.987697
TAT2	F3'5'H	0.673565
TAT2	F3H	0.819406
TAT2	FLS1	-0.78986
TAT2	FLS2	0.624267
TAT2	FLS3	0.900855
TAT2	FLS4	0.948513
TAT2	DFR	0.860459
TAT2	LAR1	0.936582
TAT2	LAR2	-0.959786
TAT2	ANR1	0.822512
TAT2	5'-NT	0.772194
TAT2	IMPDH	0.975499
TAT2	ADK	0.988745
TAT2	APRT	-0.743914
TAT2	CTS1	-0.751653
TAT2	CTS2	-0.99615
TAT2	TCS1	0.808327
TAT2	TCS2	-0.99963
TAT2	SAMS	0.993388
AOC	ALS	0.767835
AOC	ADT	0.997573
AOC	TAT2	0.846493
AOC	LtaE	0.639499
AOC	TAT1	0.935418
AOC	NRT2;7	-0.679156
AOC	PRAI	0.706507
AOC	NRT2;4	0.743313
AOC	ALDH1	0.985084
AOC	ALDH2	-0.615681
AOC	GluA3	0.98256
AOC	GST8	0.982742
AOC	NiR	0.982612
AOC	AMT1;1	0.843997
AOC	G6PDH	0.683061
AOC	G3PDH1	-0.903046
AOC	G3PDH2	-0.813907
AOC	TSA	0.908522
AOC	PHGDH	0.981193
AOC	SHMT	-0.684089
AOC	ALaT	-0.99134
AOC	AlaDC	-0.988074
AOC	DAPAT	0.801542
AOC	GDH	-0.801716
AOC	GS	-0.915794
AOC	GOGAT	-0.97635
AOC	ARG	0.654729
AOC	TS	-0.87545
AOC	PAL	0.92092
AOC	C4H	0.952466
AOC	4CL	0.993695
AOC	C3H	0.821344
AOC	CHS	0.999647
AOC	CHI	-0.996417
AOC	F3'H	0.919335
AOC	F3'5'H	0.96368
AOC	F3H	0.9988
AOC	FLS1	-0.995125
AOC	FLS2	0.944354
AOC	FLS4	0.971541
AOC	ANS	0.907356
AOC	LAR1	0.606232
AOC	LAR2	-0.961915
AOC	ANR1	0.999052
AOC	ANR2	-0.825336
AOC	GMPS	-0.801624
AOC	5'-NT	0.991937
AOC	IMPDH	0.942883
AOC	ADK	0.916618
AOC	APRT	-0.985508
AOC	CTS2	-0.796564
AOC	TCS2	-0.831696
AOC	SAMS	0.902018
LtaE	THR	-0.670891
LtaE	ADH	0.607208
LtaE	TAT2	0.950636
LtaE	AOC	0.639499
LtaE	TAT1	0.87
LtaE	NRT2;7	-0.998608
LtaE	NRT2;4	0.989627
LtaE	ALDH1	0.76225
LtaE	ALDH2	-0.999532
LtaE	GST8	0.770677
LtaE	AMT1;1	0.952075
LtaE	G3PDH1	-0.907727
LtaE	G3PDH2	-0.967157
LtaE	TyrA	0.994075
LtaE	SHMT	-0.99823
LtaE	ALaT	-0.73492
LtaE	AlaDC	-0.75025
LtaE	DAPAT	0.972276
LtaE	GDH	-0.972208
LtaE	GS	-0.894433
LtaE	ARG	0.9998
LtaE	TS	-0.931414
LtaE	C4H	0.843309
LtaE	4CL	0.721663
LtaE	CHS	0.659709
LtaE	F3'H	0.890415
LtaE	F3H	0.601085
LtaE	FLS3	0.991096
LtaE	FLS4	0.803405
LtaE	DFR	0.976091
LtaE	LAR1	0.999096
LtaE	LAR2	-0.825293
LtaE	ANR1	0.605423
LtaE	ANR3	-0.749026
LtaE	GDA	0.790247
LtaE	IMPDH	0.859077
LtaE	ADK	0.893512
LtaE	CTS1	-0.919215
LtaE	CTS2	-0.974178
LtaE	TCS1	0.951113
LtaE	TCS2	-0.958726
LtaE	SAMS	0.908726
PDC	THR	-0.969043
PDC	ADH	0.986154
PDC	ALS	-0.884933
PDC	PRAI	-0.923558
PDC	G6PDH	-0.935567
PDC	HK	0.999632
PDC	TSA	-0.732559
PDC	PAL	-0.711319
PDC	C3H	-0.840412
PDC	F3'5'H	-0.614184
PDC	FLS2	-0.664019
PDC	DFR	0.648072
PDC	ANS	-0.734449
PDC	LAR3	0.999374
PDC	ANR2	0.836579
PDC	ANR3	-0.935667
PDC	GMPS	0.858224
PDC	GPRT	0.979526
PDC	GDA	0.910927
PDC	AMPD	-0.99297
PDC	CTS1	-0.777483
PDC	TCS1	0.717296
TAT1	ADT	0.908533
TAT1	TAT2	0.980051
TAT1	AOC	0.935418
TAT1	LtaE	0.87
TAT1	NRT2;7	-0.894793
TAT1	NRT2;4	0.931809
TAT1	ALDH1	0.982301
TAT1	ALDH2	-0.85451
TAT1	GluA3	0.853366
TAT1	GST8	0.984674
TAT1	NiR	0.853511
TAT1	AMT1;1	0.979112
TAT1	G3PDH1	-0.996588
TAT1	G3PDH2	-0.96675
TAT1	TSA	0.702125
TAT1	TyrA	0.811255
TAT1	PHGDH	0.849583
TAT1	SHMT	-0.897783
TAT1	ALaT	-0.973745
TAT1	AlaDC	-0.978701
TAT1	DAPAT	0.961174
TAT1	GDH	-0.961254
TAT1	GS	-0.99865
TAT1	GOGAT	-0.836861
TAT1	ARG	0.879675
TAT1	TS	-0.989782
TAT1	PAL	0.723651
TAT1	C4H	0.998659
TAT1	4CL	0.969159
TAT1	CHS	0.944486
TAT1	CHI	-0.902165
TAT1	F3'H	0.999073
TAT1	F3'5'H	0.807026
TAT1	F3H	0.916983
TAT1	FLS1	-0.895991
TAT1	FLS2	0.767075
TAT1	FLS3	0.796605
TAT1	FLS4	0.992542
TAT1	DFR	0.742029
TAT1	ANS	0.700142
TAT1	LAR1	0.848249
TAT1	LAR2	-0.996434
TAT1	ANR1	0.91914
TAT1	5'-NT	0.88307
TAT1	IMPDH	0.999764
TAT1	ADK	0.998755
TAT1	APRT	-0.86189
TAT1	CTS1	-0.605575
TAT1	CTS2	-0.958856
TAT1	TCS1	0.675194
TAT1	TCS2	-0.974282
TAT1	SAMS	0.996388
NRT2;7	THR	0.630847
NRT2;7	ADT	-0.626404
NRT2;7	TAT2	-0.965679
NRT2;7	AOC	-0.679156
NRT2;7	LtaE	-0.998608
NRT2;7	TAT1	-0.894793
NRT2;7	NRT2;4	-0.995826
NRT2;7	ALDH1	-0.795327
NRT2;7	ALDH2	0.996527
NRT2;7	GST8	-0.803212
NRT2;7	AMT1;1	-0.966882
NRT2;7	G3PDH1	0.928592
NRT2;7	G3PDH2	0.979217
NRT2;7	TyrA	-0.986959
NRT2;7	SHMT	0.999977
NRT2;7	ALaT	0.769663
NRT2;7	AlaDC	0.784076
NRT2;7	DAPAT	-0.983255
NRT2;7	GDH	0.983202
NRT2;7	GS	0.916774
NRT2;7	ARG	-0.999463
NRT2;7	TS	0.949313
NRT2;7	C4H	-0.87048
NRT2;7	4CL	-0.757168
NRT2;7	CHS	-0.698426
NRT2;7	CHI	0.614643
NRT2;7	F3'H	-0.913181
NRT2;7	F3H	-0.642397
NRT2;7	FLS1	0.603457
NRT2;7	FLS3	-0.982695
NRT2;7	FLS4	-0.83369
NRT2;7	DFR	-0.963269
NRT2;7	LAR1	-0.995463
NRT2;7	LAR2	0.853927
NRT2;7	ANR1	-0.646556
NRT2;7	ANR3	0.713041
NRT2;7	GDA	-0.756828
NRT2;7	IMPDH	-0.884876
NRT2;7	ADK	-0.915951
NRT2;7	CTS1	0.897169
NRT2;7	CTS2	0.98473
NRT2;7	TCS1	-0.933501
NRT2;7	TCS2	0.972388
NRT2;7	SAMS	-0.929475
PRAI	THR	0.800295
PRAI	ADH	-0.84718
PRAI	ALS	0.995871
PRAI	ADT	0.754066
PRAI	AOC	0.706507
PRAI	PDC	-0.923558
PRAI	GluA3	0.825779
PRAI	NiR	0.825622
PRAI	G6PDH	0.999469
PRAI	HK	-0.912812
PRAI	TSA	0.937583
PRAI	PHGDH	0.829826
PRAI	ALaT	-0.607452
PRAI	GOGAT	-0.842801
PRAI	PAL	0.926466
PRAI	4CL	0.622705
PRAI	C3H	0.983984
PRAI	CHS	0.687445
PRAI	CHI	-0.763831
PRAI	F3'5'H	0.869847
PRAI	F3H	0.740315
PRAI	FLS1	-0.772858
PRAI	FLS2	0.899979
PRAI	ANS	0.938546
PRAI	LAR3	-0.909411
PRAI	ANR1	0.736648
PRAI	ANR2	-0.982706
PRAI	ANR3	0.728826
PRAI	GMPS	-0.98944
PRAI	5'-NT	0.790501
PRAI	GPRT	-0.981846
PRAI	GDA	-0.68309
PRAI	AMPD	0.871678
PRAI	APRT	-0.816317
NRT2;4	ADT	0.694935
NRT2;4	TAT2	0.985355
NRT2;4	AOC	0.743313
NRT2;4	LtaE	0.989627
NRT2;4	TAT1	0.931809
NRT2;4	NRT2;7	-0.995826
NRT2;4	ALDH1	0.847334
NRT2;4	ALDH2	-0.984768
NRT2;4	GluA3	0.605964
NRT2;4	GST8	0.854229
NRT2;4	NiR	0.606185
NRT2;4	AMT1;1	0.986141
NRT2;4	G3PDH1	-0.958587
NRT2;4	G3PDH2	-0.993641
NRT2;4	TyrA	0.968148
NRT2;4	PHGDH	0.60021
NRT2;4	SHMT	-0.996419
NRT2;4	ALaT	-0.824722
NRT2;4	AlaDC	-0.837452
NRT2;4	DAPAT	0.995784
NRT2;4	GDH	-0.995757
NRT2;4	GS	-0.949402
NRT2;4	ARG	0.992299
NRT2;4	TS	-0.97404
NRT2;4	C4H	0.91177
NRT2;4	4CL	0.813627
NRT2;4	CHS	0.760832
NRT2;4	CHI	-0.684073
NRT2;4	F3'H	0.946567
NRT2;4	F3H	0.709664
NRT2;4	FLS1	-0.673717
NRT2;4	FLS3	0.961687
NRT2;4	FLS4	0.880613
NRT2;4	DFR	0.934739
NRT2;4	LAR1	0.982623
NRT2;4	LAR2	-0.89786
NRT2;4	ANR1	0.713485
NRT2;4	ANR3	-0.646073
NRT2;4	5'-NT	0.652541
NRT2;4	GDA	0.694013
NRT2;4	IMPDH	0.923699
NRT2;4	ADK	0.948754
NRT2;4	APRT	-0.619067
NRT2;4	CTS1	-0.853111
NRT2;4	CTS2	-0.996509
NRT2;4	TCS1	0.896878
NRT2;4	TCS2	-0.989629
NRT2;4	SAMS	0.959264
ALDH1	ALS	0.646143
ALDH1	ADT	0.970713
ALDH1	TAT2	0.925479
ALDH1	AOC	0.985084
ALDH1	LtaE	0.76225
ALDH1	TAT1	0.982301
ALDH1	NRT2;7	-0.795327
ALDH1	NRT2;4	0.847334
ALDH1	ALDH2	-0.742091
ALDH1	GluA3	0.935908
ALDH1	GST8	0.999914
ALDH1	NiR	0.936006
ALDH1	AMT1;1	0.923699
ALDH1	G3PDH1	-0.963489
ALDH1	G3PDH2	-0.901741
ALDH1	TSA	0.823072
ALDH1	TyrA	0.687379
ALDH1	PHGDH	0.933343
ALDH1	SHMT	-0.799395
ALDH1	ALaT	-0.99915
ALDH1	AlaDC	-0.999832
ALDH1	DAPAT	0.892476
ALDH1	GDH	-0.892607
ALDH1	GS	-0.971247
ALDH1	GOGAT	-0.924585
ALDH1	ARG	0.775027
ALDH1	TS	-0.945556
ALDH1	PAL	0.840117
ALDH1	C4H	0.990681
ALDH1	4CL	0.998166
ALDH1	C3H	0.710936
ALDH1	CHS	0.98931
ALDH1	CHI	-0.967001
ALDH1	F3'H	0.973329
ALDH1	F3'5'H	0.903351
ALDH1	F3H	0.975476
ALDH1	FLS1	-0.963311
ALDH1	FLS2	0.873668
ALDH1	FLS3	0.669279
ALDH1	FLS4	0.997809
ALDH1	DFR	0.603331
ALDH1	ANS	0.821489
ALDH1	LAR1	0.734038
ALDH1	LAR2	-0.994603
ALDH1	ANR1	0.976659
ALDH1	ANR2	-0.715865
ALDH1	GMPS	-0.686796
ALDH1	5'-NT	0.955333
ALDH1	IMPDH	0.986141
ALDH1	ADK	0.971735
ALDH1	APRT	-0.941619
ALDH1	CTS2	-0.888711
ALDH1	TCS2	-0.914831
ALDH1	SAMS	0.962848
ALDH2	THR	0.693262
ALDH2	ADH	-0.63123
ALDH2	TAT2	-0.940698
ALDH2	AOC	-0.615681
ALDH2	LtaE	-0.999532
ALDH2	TAT1	-0.85451
ALDH2	NRT2;7	0.996527
ALDH2	NRT2;4	-0.984768
ALDH2	ALDH1	-0.742091
ALDH2	GST8	-0.750822
ALDH2	AMT1;1	-0.942273
ALDH2	G3PDH1	0.894467
ALDH2	G3PDH2	0.958929
ALDH2	TyrA	-0.996935
ALDH2	SHMT	0.995943
ALDH2	ALaT	0.71383
ALDH2	AlaDC	0.729673
ALDH2	DAPAT	-0.964667
ALDH2	GDH	0.96459
ALDH2	GS	0.880334
ALDH2	ARG	-0.998721
ALDH2	TS	0.919843
ALDH2	C4H	-0.826474
ALDH2	4CL	-0.700148
ALDH2	CHS	-0.63641
ALDH2	F3'H	-0.876075
ALDH2	FLS3	-0.994706
ALDH2	FLS4	-0.784813
ALDH2	DFR	-0.982284
ALDH2	LAR1	-0.999929
ALDH2	LAR2	0.807631
ALDH2	ANR3	0.768944
ALDH2	GDA	-0.808623
ALDH2	IMPDH	-0.843016
ALDH2	ADK	-0.879357
ALDH2	CTS1	0.930831
ALDH2	CTS2	0.966815
ALDH2	TCS1	-0.960116
ALDH2	TCS2	0.949579
ALDH2	SAMS	-0.895532
GluA3	ALS	0.873569
GluA3	ADT	0.993122
GluA3	TAT2	0.732734
GluA3	AOC	0.98256
GluA3	TAT1	0.853366
GluA3	PRAI	0.825779
GluA3	NRT2;4	0.605964
GluA3	ALDH1	0.935908
GluA3	GST8	0.931206
GluA3	AMT1;1	0.729547
GluA3	G6PDH	0.806956
GluA3	G3PDH1	-0.807426
GluA3	G3PDH2	-0.69168
GluA3	TSA	0.970372
GluA3	PHGDH	0.999974
GluA3	ALaT	-0.949633
GluA3	AlaDC	-0.942211
GluA3	DAPAT	0.67638
GluA3	GDH	-0.676594
GluA3	GS	-0.825139
GluA3	GOGAT	-0.999523
GluA3	TS	-0.770313
GluA3	PAL	0.977331
GluA3	C4H	0.879209
GluA3	4CL	0.955517
GluA3	C3H	0.913089
GluA3	CHS	0.97727
GluA3	CHI	-0.994766
GluA3	F3'H	0.830137
GluA3	F3'5'H	0.996532
GluA3	F3H	0.990487
GluA3	FLS1	-0.996108
GluA3	FLS2	0.989048
GluA3	FLS4	0.910552
GluA3	ANS	0.969696
GluA3	LAR2	-0.894311
GluA3	ANR1	0.989724
GluA3	ANR2	-0.915934
GluA3	GMPS	-0.898807
GluA3	5'-NT	0.998203
GluA3	GPRT	-0.703809
GluA3	IMPDH	0.864496
GluA3	ADK	0.826298
GluA3	APRT	-0.999863
GluA3	CTS2	-0.670259
GluA3	TCS2	-0.713949
GluA3	SAMS	0.806015
GST8	ALS	0.636074
GST8	ADT	0.967477
GST8	TAT2	0.93037
GST8	AOC	0.982742
GST8	LtaE	0.770677
GST8	TAT1	0.984674
GST8	NRT2;7	-0.803212
GST8	NRT2;4	0.854229
GST8	ALDH1	0.999914
GST8	ALDH2	-0.750822
GST8	GluA3	0.931206
GST8	NiR	0.931307
GST8	AMT1;1	0.928647
GST8	G3PDH1	-0.96692
GST8	G3PDH2	-0.907335
GST8	TSA	0.815549
GST8	TyrA	0.696849
GST8	PHGDH	0.928553
GST8	SHMT	-0.80721
GST8	ALaT	-0.998523
GST8	AlaDC	-0.999505
GST8	DAPAT	0.898318
GST8	GDH	-0.898446
GST8	GS	-0.974287
GST8	GOGAT	-0.919507
GST8	ARG	0.783252
GST8	TS	-0.949745
GST8	PAL	0.832928
GST8	C4H	0.992382
GST8	4CL	0.997285
GST8	C3H	0.701647
GST8	CHS	0.987311
GST8	CHI	-0.963575
GST8	F3'H	0.976255
GST8	F3'5'H	0.897646
GST8	F3H	0.972504
GST8	FLS1	-0.959707
GST8	FLS2	0.867209
GST8	FLS3	0.67897
GST8	FLS4	0.998591
GST8	DFR	0.613743
GST8	ANS	0.813936
GST8	LAR1	0.742885
GST8	LAR2	-0.995879
GST8	ANR1	0.973756
GST8	ANR2	-0.706642
GST8	GMPS	-0.6772
GST8	5'-NT	0.951373
GST8	IMPDH	0.988233
GST8	ADK	0.974748
GST8	APRT	-0.93712
GST8	CTS2	-0.89465
GST8	TCS2	-0.920051
GST8	SAMS	0.966308
NiR	ALS	0.873434
NiR	ADT	0.993155
NiR	TAT2	0.732924
NiR	AOC	0.982612
NiR	TAT1	0.853511
NiR	PRAI	0.825622
NiR	NRT2;4	0.606185
NiR	ALDH1	0.936006
NiR	GST8	0.931308
NiR	AMT1;1	0.729738
NiR	G6PDH	0.806791
NiR	G3PDH1	-0.80759
NiR	G3PDH2	-0.691881
NiR	TSA	0.970305
NiR	PHGDH	0.999972
NiR	ALaT	-0.94972
NiR	AlaDC	-0.942304
NiR	DAPAT	0.676585
NiR	GDH	-0.6768
NiR	GS	-0.825296
NiR	GOGAT	-0.999514
NiR	TS	-0.770491
NiR	PAL	0.977272
NiR	C4H	0.879341
NiR	4CL	0.955599
NiR	C3H	0.912975
NiR	CHS	0.977329
NiR	CHI	-0.994795
NiR	F3'H	0.830293
NiR	F3'5'H	0.996509
NiR	F3H	0.990525
NiR	FLS1	-0.996133
NiR	FLS2	0.989006
NiR	FLS4	0.910668
NiR	ANS	0.969628
NiR	LAR2	-0.894436
NiR	ANR1	0.989764
NiR	ANR2	-0.915822
NiR	GMPS	-0.898684
NiR	5'-NT	0.99822
NiR	GPRT	-0.703611
NiR	IMPDH	0.864636
NiR	ADK	0.826455
NiR	APRT	-0.999867
NiR	CTS2	-0.670466
NiR	TCS2	-0.714144
NiR	SAMS	0.80618
AMT1;1	ADT	0.804606
AMT1;1	TAT2	0.999989
AMT1;1	AOC	0.843997
AMT1;1	LtaE	0.952075
AMT1;1	TAT1	0.979112
AMT1;1	NRT2;7	-0.966882
AMT1;1	NRT2;4	0.986141
AMT1;1	ALDH1	0.923699
AMT1;1	ALDH2	-0.942273
AMT1;1	GluA3	0.729547
AMT1;1	GST8	0.928647
AMT1;1	NiR	0.729738
AMT1;1	G3PDH1	-0.992553
AMT1;1	G3PDH2	-0.998551
AMT1;1	TyrA	0.91319
AMT1;1	PHGDH	0.724595
AMT1;1	SHMT	-0.96858
AMT1;1	ALaT	-0.907122
AMT1;1	AlaDC	-0.916518
AMT1;1	DAPAT	0.997202
AMT1;1	GDH	-0.997224
AMT1;1	GS	-0.988351
AMT1;1	GOGAT	-0.70808
AMT1;1	ARG	0.957995
AMT1;1	TS	-0.998099
AMT1;1	C4H	0.967274
AMT1;1	4CL	0.89881
AMT1;1	CHS	0.857956
AMT1;1	CHI	-0.79561
AMT1;1	F3'H	0.986956
AMT1;1	F3'5'H	0.670105
AMT1;1	F3H	0.81672
AMT1;1	FLS1	-0.786987
AMT1;1	FLS2	0.620611
AMT1;1	FLS3	0.902873
AMT1;1	FLS4	0.947023
AMT1;1	DFR	0.862829
AMT1;1	LAR1	0.938209
AMT1;1	LAR2	-0.958464
AMT1;1	ANR1	0.819846
AMT1;1	5'-NT	0.769218
AMT1;1	IMPDH	0.974461
AMT1;1	ADK	0.988036
AMT1;1	APRT	-0.740784
AMT1;1	CTS1	-0.754726
AMT1;1	CTS2	-0.996549
AMT1;1	TCS1	0.811068
AMT1;1	TCS2	-0.999746
AMT1;1	SAMS	0.992841
G6PDH	THR	0.819415
G6PDH	ADH	-0.864049
G6PDH	ALS	0.992382
G6PDH	ADT	0.732255
G6PDH	AOC	0.683061
G6PDH	PDC	-0.935567
G6PDH	PRAI	0.999469
G6PDH	GluA3	0.806956
G6PDH	NiR	0.806791
G6PDH	HK	-0.925639
G6PDH	TSA	0.925748
G6PDH	PHGDH	0.811195
G6PDH	GOGAT	-0.824808
G6PDH	PAL	0.913705
G6PDH	C3H	0.977651
G6PDH	CHS	0.663406
G6PDH	CHI	-0.742386
G6PDH	F3'5'H	0.853303
G6PDH	F3H	0.718007
G6PDH	FLS1	-0.751761
G6PDH	FLS2	0.88529
G6PDH	ANS	0.926796
G6PDH	LAR3	-0.922485
G6PDH	ANR1	0.714211
G6PDH	ANR2	-0.976148
G6PDH	ANR3	0.750758
G6PDH	GMPS	-0.984189
G6PDH	5'-NT	0.770116
G6PDH	GPRT	-0.987507
G6PDH	GDA	-0.706534
G6PDH	AMPD	0.88719
G6PDH	APRT	-0.797054
HK	THR	-0.975386
HK	ADH	0.990291
HK	ALS	-0.87197
HK	PDC	0.999632
HK	PRAI	-0.912812
HK	G6PDH	-0.925639
HK	TSA	-0.713817
HK	PAL	-0.691983
HK	C3H	-0.825396
HK	FLS2	-0.643484
HK	FLS3	0.602495
HK	DFR	0.6685
HK	ANS	-0.715762
HK	LAR3	0.999966
HK	ANR2	0.821405
HK	ANR3	-0.944899
HK	GMPS	0.84398
HK	GPRT	0.973702
HK	GDA	0.921787
HK	AMPD	-0.995817
HK	CTS1	-0.794263
HK	TCS1	0.73594
G3PDH1	ADT	-0.870948
G3PDH1	TAT2	-0.993111
G3PDH1	AOC	-0.903046
G3PDH1	LtaE	-0.907727
G3PDH1	TAT1	-0.996588
G3PDH1	NRT2;7	0.928592
G3PDH1	NRT2;4	-0.958587
G3PDH1	ALDH1	-0.963489
G3PDH1	ALDH2	0.894467
G3PDH1	GluA3	-0.807426
G3PDH1	GST8	-0.96692
G3PDH1	NiR	-0.80759
G3PDH1	AMT1;1	-0.992553
G3PDH1	G3PDH2	0.984558
G3PDH1	TSA	-0.640958
G3PDH1	TyrA	-0.856746
G3PDH1	PHGDH	-0.803149
G3PDH1	SHMT	0.931072
G3PDH1	ALaT	0.951634
G3PDH1	AlaDC	0.958417
G3PDH1	DAPAT	-0.98067
G3PDH1	GDH	0.980727
G3PDH1	GS	0.99953
G3PDH1	GOGAT	0.788823
G3PDH1	ARG	-0.915927
G3PDH1	TS	0.998174
G3PDH1	PAL	-0.664217
G3PDH1	C4H	-0.990979
G3PDH1	4CL	-0.945512
G3PDH1	CHS	-0.914145
G3PDH1	CHI	0.863481
G3PDH1	F3'H	-0.999217
G3PDH1	F3'5'H	-0.755532
G3PDH1	F3H	-0.880928
G3PDH1	FLS1	0.856281
G3PDH1	FLS2	-0.711505
G3PDH1	FLS3	-0.843782
G3PDH1	FLS4	-0.979093
G3PDH1	DFR	-0.794828
G3PDH1	ANS	-0.63882
G3PDH1	LAR1	-0.889067
G3PDH1	LAR2	0.986069
G3PDH1	ANR1	-0.883489
G3PDH1	5'-NT	-0.841326
G3PDH1	IMPDH	-0.994558
G3PDH1	ADK	-0.999464
G3PDH1	APRT	0.817094
G3PDH1	CTS1	0.669192
G3PDH1	CTS2	0.979017
G3PDH1	TCS1	-0.733774
G3PDH1	TCS2	0.989556
G3PDH1	SAMS	-0.999997
G3PDH2	ADT	-0.771481
G3PDH2	TAT2	-0.998288
G3PDH2	AOC	-0.813907
G3PDH2	LtaE	-0.967157
G3PDH2	TAT1	-0.96675
G3PDH2	NRT2;7	0.979217
G3PDH2	NRT2;4	-0.993641
G3PDH2	ALDH1	-0.901741
G3PDH2	ALDH2	0.958929
G3PDH2	GluA3	-0.69168
G3PDH2	GST8	-0.907335
G3PDH2	NiR	-0.691881
G3PDH2	AMT1;1	-0.998551
G3PDH2	G3PDH1	0.984558
G3PDH2	TyrA	-0.9338
G3PDH2	PHGDH	-0.686453
G3PDH2	SHMT	0.980562
G3PDH2	ALaT	0.883155
G3PDH2	AlaDC	0.893661
G3PDH2	DAPAT	-0.99978
G3PDH2	GDH	0.999786
G3PDH2	GS	0.978727
G3PDH2	GOGAT	0.66905
G3PDH2	ARG	-0.972042
G3PDH2	TS	0.993335
G3PDH2	C4H	-0.952216
G3PDH2	4CL	-0.873916
G3PDH2	CHS	-0.829063
G3PDH2	CHI	0.761852
G3PDH2	F3'H	-0.976861
G3PDH2	F3'5'H	-0.629185
G3PDH2	F3H	-0.78448
G3PDH2	FLS1	0.75264
G3PDH2	FLS3	-0.924703
G3PDH2	FLS4	-0.928365
G3PDH2	DFR	-0.888785
G3PDH2	LAR1	-0.955475
G3PDH2	LAR2	0.941724
G3PDH2	ANR1	-0.787841
G3PDH2	5'-NT	-0.733712
G3PDH2	GDA	-0.608534
G3PDH2	IMPDH	-0.960963
G3PDH2	ADK	-0.978303
G3PDH2	APRT	0.703557
G3PDH2	CTS1	0.788941
G3PDH2	CTS2	0.999572
G3PDH2	TCS1	-0.841375
G3PDH2	TCS2	0.99951
G3PDH2	SAMS	-0.984974
TSA	ADH	-0.609533
TSA	ALS	0.965281
TSA	ADT	0.935409
TSA	AOC	0.908522
TSA	PDC	-0.732559
TSA	TAT1	0.702125
TSA	PRAI	0.937583
TSA	ALDH1	0.823072
TSA	GluA3	0.970372
TSA	GST8	0.815549
TSA	NiR	0.970305
TSA	G6PDH	0.925748
TSA	HK	-0.713817
TSA	G3PDH1	-0.640958
TSA	PHGDH	0.97209
TSA	ALaT	-0.845783
TSA	AlaDC	-0.833349
TSA	GS	-0.664196
TSA	GOGAT	-0.97737
TSA	PAL	0.999529
TSA	C4H	0.738045
TSA	4CL	0.855946
TSA	C3H	0.984557
TSA	CHS	0.897094
TSA	CHI	-0.940606
TSA	F3'H	0.670827
TSA	F3'5'H	0.987112
TSA	F3H	0.927893
TSA	FLS1	-0.945301
TSA	FLS2	0.995406
TSA	FLS4	0.783692
TSA	ANS	0.999996
TSA	LAR2	-0.759705
TSA	LAR3	-0.708014
TSA	ANR1	0.925852
TSA	ANR2	-0.985764
TSA	GMPS	-0.978088
TSA	5'-NT	0.954151
TSA	GPRT	-0.854598
TSA	AMPD	0.646839
TSA	IMPDH	0.717438
TSA	ADK	0.665731
TSA	APRT	-0.966233
TSA	SAMS	0.639123
TyrA	THR	-0.747518
TyrA	ADH	0.689971
TyrA	TAT2	0.911276
TyrA	LtaE	0.994075
TyrA	TAT1	0.811255
TyrA	NRT2;7	-0.986959
TyrA	NRT2;4	0.968148
TyrA	ALDH1	0.687379
TyrA	ALDH2	-0.996935
TyrA	GST8	0.696849
TyrA	AMT1;1	0.91319
TyrA	G3PDH1	-0.856746
TyrA	G3PDH2	-0.9338
TyrA	SHMT	-0.985852
TyrA	ALaT	-0.656855
TyrA	AlaDC	-0.673943
TyrA	DAPAT	0.941099
TyrA	GDH	-0.941001
TyrA	GS	-0.840527
TyrA	ARG	0.991706
TyrA	TS	-0.886335
TyrA	C4H	0.779899
TyrA	4CL	0.642146
TyrA	F3'H	0.835669
TyrA	FLS3	0.999697
TyrA	FLS4	0.733926
TyrA	DFR	0.993934
TyrA	LAR1	0.997798
TyrA	LAR2	-0.759024
TyrA	ANR3	-0.816601
TyrA	GDA	0.85217
TyrA	AMPD	-0.654475
TyrA	IMPDH	0.798353
TyrA	ADK	0.839412
TyrA	CTS1	-0.956567
TyrA	CTS2	-0.943866
TyrA	TCS1	0.979047
TyrA	TCS2	-0.922142
TyrA	SAMS	0.857975
PHGDH	ALS	0.877057
PHGDH	ADT	0.992252
PHGDH	TAT2	0.727806
PHGDH	AOC	0.981193
PHGDH	TAT1	0.849583
PHGDH	PRAI	0.829826
PHGDH	NRT2;4	0.60021
PHGDH	ALDH1	0.933343
PHGDH	GluA3	0.999974
PHGDH	GST8	0.928553
PHGDH	NiR	0.999972
PHGDH	AMT1;1	0.724595
PHGDH	G6PDH	0.811195
PHGDH	G3PDH1	-0.803149
PHGDH	G3PDH2	-0.686453
PHGDH	TSA	0.97209
PHGDH	ALaT	-0.947348
PHGDH	AlaDC	-0.93977
PHGDH	DAPAT	0.671049
PHGDH	GDH	-0.671265
PHGDH	GS	-0.821042
PHGDH	GOGAT	-0.99972
PHGDH	TS	-0.765694
PHGDH	PAL	0.978833
PHGDH	C4H	0.875749
PHGDH	4CL	0.953365
PHGDH	C3H	0.916006
PHGDH	CHS	0.975716
PHGDH	CHI	-0.994003
PHGDH	F3'H	0.826094
PHGDH	F3'5'H	0.997106
PHGDH	F3H	0.989469
PHGDH	FLS1	-0.995447
PHGDH	FLS2	0.990087
PHGDH	FLS4	0.907547
PHGDH	ANS	0.971433
PHGDH	LAR2	-0.891061
PHGDH	ANR1	0.988667
PHGDH	ANR2	-0.918805
PHGDH	GMPS	-0.901945
PHGDH	5'-NT	0.997745
PHGDH	GPRT	-0.708915
PHGDH	IMPDH	0.860848
PHGDH	ADK	0.822214
PHGDH	APRT	-0.999717
PHGDH	CTS2	-0.664888
PHGDH	TCS2	-0.70888
PHGDH	SAMS	0.801725
SHMT	THR	0.625602
SHMT	ADT	-0.631645
SHMT	TAT2	-0.967408
SHMT	AOC	-0.684089
SHMT	LtaE	-0.99823
SHMT	TAT1	-0.897783
SHMT	NRT2;7	0.999977
SHMT	NRT2;4	-0.996419
SHMT	ALDH1	-0.799395
SHMT	ALDH2	0.995943
SHMT	GST8	-0.80721
SHMT	AMT1;1	-0.96858
SHMT	G3PDH1	0.931072
SHMT	G3PDH2	0.980562
SHMT	TyrA	-0.985852
SHMT	ALaT	0.77395
SHMT	AlaDC	0.788242
SHMT	DAPAT	-0.984461
SHMT	GDH	0.98441
SHMT	GS	0.919446
SHMT	ARG	-0.999219
SHMT	TS	0.95141
SHMT	C4H	-0.873778
SHMT	4CL	-0.761555
SHMT	CHS	-0.703235
SHMT	CHI	0.619947
SHMT	F3'H	-0.915908
SHMT	F3H	-0.64755
SHMT	FLS1	0.608819
SHMT	FLS3	-0.981424
SHMT	FLS4	-0.837394
SHMT	DFR	-0.961437
SHMT	LAR1	-0.994799
SHMT	LAR2	0.857416
SHMT	ANR1	-0.651685
SHMT	ANR3	0.708298
SHMT	GDA	-0.752404
SHMT	IMPDH	-0.887996
SHMT	ADK	-0.918636
SHMT	CTS1	0.894171
SHMT	CTS2	0.985882
SHMT	TCS1	-0.931063
SHMT	TCS2	0.973939
SHMT	SAMS	-0.931941
ALaT	ALS	-0.677055
ALaT	ADT	-0.979791
ALaT	TAT2	-0.909078
ALaT	AOC	-0.99134
ALaT	LtaE	-0.73492
ALaT	TAT1	-0.973745
ALaT	NRT2;7	0.769663
ALaT	PRAI	-0.607452
ALaT	NRT2;4	-0.824722
ALaT	ALDH1	-0.99915
ALaT	ALDH2	0.71383
ALaT	GluA3	-0.949633
ALaT	GST8	-0.998523
ALaT	NiR	-0.94972
ALaT	AMT1;1	-0.907122
ALaT	G3PDH1	0.951634
ALaT	G3PDH2	0.883155
ALaT	TSA	-0.845783
ALaT	TyrA	-0.656855
ALaT	PHGDH	-0.947348
ALaT	SHMT	0.77395
ALaT	AlaDC	0.999738
ALaT	DAPAT	-0.873122
ALaT	GDH	0.873264
ALaT	GS	0.960608
ALaT	GOGAT	0.939504
ALaT	ARG	-0.748319
ALaT	TS	0.931337
ALaT	PAL	-0.861762
ALaT	C4H	-0.984224
ALaT	4CL	-0.999813
ALaT	C3H	-0.739321
ALaT	CHS	-0.99448
ALaT	CHI	0.976681
ALaT	F3'H	-0.963045
ALaT	F3'5'H	-0.920263
ALaT	F3H	-0.98372
ALaT	FLS1	0.973556
ALaT	FLS2	-0.892981
ALaT	FLS3	-0.638082
ALaT	FLS4	-0.994234
ALaT	ANS	-0.844296
ALaT	LAR1	-0.70542
ALaT	LAR2	0.989481
ALaT	ANR1	-0.984683
ALaT	ANR2	0.744039
ALaT	GMPS	0.716174
ALaT	5'-NT	-0.966703
ALaT	IMPDH	-0.978463
ALaT	ADK	-0.961177
ALaT	APRT	0.954697
ALaT	CTS2	0.869056
ALaT	TCS2	0.897407
ALaT	SAMS	-0.950897
AlaDC	ALS	-0.660032
AlaDC	ADT	-0.974956
AlaDC	TAT2	-0.918376
AlaDC	AOC	-0.988074
AlaDC	LtaE	-0.75025
AlaDC	TAT1	-0.978701
AlaDC	NRT2;7	0.784076
AlaDC	NRT2;4	-0.837452
AlaDC	ALDH1	-0.999832
AlaDC	ALDH2	0.729673
AlaDC	GluA3	-0.942211
AlaDC	GST8	-0.999505
AlaDC	NiR	-0.942304
AlaDC	AMT1;1	-0.916518
AlaDC	G3PDH1	0.958417
AlaDC	G3PDH2	0.893661
AlaDC	TSA	-0.833349
AlaDC	TyrA	-0.673943
AlaDC	PHGDH	-0.93977
AlaDC	SHMT	0.788242
AlaDC	ALaT	0.999738
AlaDC	DAPAT	-0.884052
AlaDC	GDH	0.884189
AlaDC	GS	0.966718
AlaDC	GOGAT	0.931417
AlaDC	ARG	-0.763307
AlaDC	TS	0.939429
AlaDC	PAL	-0.849924
AlaDC	C4H	-0.988016
AlaDC	4CL	-0.999108
AlaDC	C3H	-0.723714
AlaDC	CHS	-0.991818
AlaDC	CHI	0.971511
AlaDC	F3'H	-0.968958
AlaDC	F3'5'H	-0.911065
AlaDC	F3H	-0.979349
AlaDC	FLS1	0.968072
AlaDC	FLS2	-0.882444
AlaDC	FLS3	-0.655539
AlaDC	FLS4	-0.996428
AlaDC	ANS	-0.831808
AlaDC	LAR1	-0.72146
AlaDC	LAR2	0.992533
AlaDC	ANR1	-0.980434
AlaDC	ANR2	0.72855
AlaDC	GMPS	0.700011
AlaDC	5'-NT	-0.960593
AlaDC	IMPDH	-0.982932
AlaDC	ADK	-0.967242
AlaDC	APRT	0.947635
AlaDC	CTS2	0.880153
AlaDC	TCS2	0.907271
AlaDC	SAMS	-0.957733
DAPAT	ADT	0.757966
DAPAT	TAT2	0.996842
DAPAT	AOC	0.801542
DAPAT	LtaE	0.972276
DAPAT	TAT1	0.961174
DAPAT	NRT2;7	-0.983255
DAPAT	NRT2;4	0.995784
DAPAT	ALDH1	0.892476
DAPAT	ALDH2	-0.964667
DAPAT	GluA3	0.67638
DAPAT	GST8	0.898318
DAPAT	NiR	0.676585
DAPAT	AMT1;1	0.997202
DAPAT	G3PDH1	-0.98067
DAPAT	G3PDH2	-0.99978
DAPAT	TyrA	0.941099
DAPAT	PHGDH	0.671049
DAPAT	SHMT	-0.984461
DAPAT	ALaT	-0.873122
DAPAT	AlaDC	-0.884052
DAPAT	GDH	-1
DAPAT	GS	-0.974208
DAPAT	GOGAT	-0.653313
DAPAT	ARG	0.976753
DAPAT	TS	-0.990699
DAPAT	C4H	0.9456
DAPAT	4CL	0.863528
DAPAT	CHS	0.817153
DAPAT	CHI	-0.748098
DAPAT	F3'H	0.97216
DAPAT	F3'5'H	0.612743
DAPAT	F3H	0.771299
DAPAT	FLS1	-0.738664
DAPAT	FLS3	0.932484
DAPAT	FLS4	0.920365
DAPAT	DFR	0.898203
DAPAT	LAR1	0.961454
DAPAT	LAR2	-0.934461
DAPAT	ANR1	0.77475
DAPAT	5'-NT	0.719299
DAPAT	GDA	0.625045
DAPAT	IMPDH	0.954948
DAPAT	ADK	0.973742
DAPAT	APRT	-0.688496
DAPAT	CTS1	-0.801656
DAPAT	CTS2	-0.999966
DAPAT	TCS1	0.852526
DAPAT	TCS2	-0.998633
DAPAT	SAMS	0.981134
GDH	ADT	-0.758156
GDH	TAT2	-0.996865
GDH	AOC	-0.801716
GDH	LtaE	-0.972208
GDH	TAT1	-0.961254
GDH	NRT2;7	0.983202
GDH	NRT2;4	-0.995757
GDH	ALDH1	-0.892607
GDH	ALDH2	0.96459
GDH	GluA3	-0.676594
GDH	GST8	-0.898446
GDH	NiR	-0.6768
GDH	AMT1;1	-0.997224
GDH	G3PDH1	0.980727
GDH	G3PDH2	0.999786
GDH	TyrA	-0.941001
GDH	PHGDH	-0.671265
GDH	SHMT	0.98441
GDH	ALaT	0.873264
GDH	AlaDC	0.884189
GDH	DAPAT	-1
GDH	GS	0.974274
GDH	GOGAT	0.653534
GDH	ARG	-0.97669
GDH	TS	0.990738
GDH	C4H	-0.945695
GDH	4CL	-0.863675
GDH	CHS	-0.817321
GDH	CHI	0.748291
GDH	F3'H	-0.972228
GDH	F3'5'H	-0.612974
GDH	F3H	-0.771485
GDH	FLS1	0.738861
GDH	FLS3	-0.932379
GDH	FLS4	-0.920479
GDH	DFR	-0.898075
GDH	LAR1	-0.961374
GDH	LAR2	0.934565
GDH	ANR1	-0.774934
GDH	5'-NT	-0.719501
GDH	GDA	-0.624817
GDH	IMPDH	-0.955035
GDH	ADK	-0.973809
GDH	APRT	0.688708
GDH	CTS1	0.801482
GDH	CTS2	0.999963
GDH	TCS1	-0.852373
GDH	TCS2	0.998649
GDH	SAMS	-0.981191
GS	ADT	-0.885607
GS	TAT2	-0.989051
GS	AOC	-0.915794
GS	LtaE	-0.894433
GS	TAT1	-0.99865
GS	NRT2;7	0.916774
GS	NRT2;4	-0.949402
GS	ALDH1	-0.971247
GS	ALDH2	0.880334
GS	GluA3	-0.825139
GS	GST8	-0.974287
GS	NiR	-0.825296
GS	AMT1;1	-0.988351
GS	G3PDH1	0.99953
GS	G3PDH2	0.978727
GS	TSA	-0.664196
GS	TyrA	-0.840527
GS	PHGDH	-0.821042
GS	SHMT	0.919446
GS	ALaT	0.960608
GS	AlaDC	0.966718
GS	DAPAT	-0.974208
GS	GDH	0.974274
GS	GOGAT	0.807301
GS	ARG	-0.903188
GS	TS	0.995852
GS	PAL	-0.68683
GS	C4H	-0.994623
GS	4CL	-0.955052
GS	CHS	-0.926147
GS	CHI	0.878543
GS	F3'H	-0.99996
GS	F3'5'H	-0.775268
GS	F3H	-0.895027
GS	FLS1	0.871718
GS	FLS2	-0.73272
GS	FLS3	-0.826926
GS	FLS4	-0.984871
GS	DFR	-0.775844
GS	ANS	-0.662114
GS	LAR1	-0.87461
GS	LAR2	0.990706
GS	ANR1	-0.89744
GS	5'-NT	-0.857507
GS	IMPDH	-0.997285
GS	ADK	-0.999998
GS	APRT	0.83439
GS	CTS1	0.646089
GS	CTS2	0.972307
GS	TCS1	-0.712593
GS	TCS2	0.98467
GS	SAMS	-0.999454
GOGAT	ALS	-0.888181
GOGAT	ADT	-0.989033
GOGAT	TAT2	-0.711371
GOGAT	AOC	-0.97635
GOGAT	TAT1	-0.836861
GOGAT	PRAI	-0.842801
GOGAT	ALDH1	-0.924585
GOGAT	GluA3	-0.999523
GOGAT	GST8	-0.919507
GOGAT	NiR	-0.999514
GOGAT	AMT1;1	-0.70808
GOGAT	G6PDH	-0.824808
GOGAT	G3PDH1	0.788823
GOGAT	G3PDH2	0.66905
GOGAT	TSA	-0.97737
GOGAT	PHGDH	-0.99972
GOGAT	ALaT	0.939504
GOGAT	AlaDC	0.931417
GOGAT	DAPAT	-0.653313
GOGAT	GDH	0.653534
GOGAT	GS	0.807301
GOGAT	TS	0.750256
GOGAT	PAL	-0.983403
GOGAT	C4H	-0.864078
GOGAT	4CL	-0.945954
GOGAT	C3H	-0.925244
GOGAT	CHS	-0.970258
GOGAT	CHI	0.991137
GOGAT	F3'H	-0.812525
GOGAT	F3'5'H	-0.998626
GOGAT	F3H	-0.985766
GOGAT	FLS1	0.992912
GOGAT	FLS2	-0.993134
GOGAT	FLS4	-0.897353
GOGAT	ANS	-0.976778
GOGAT	LAR2	0.880068
GOGAT	ANR1	-0.984837
GOGAT	ANR2	0.92789
GOGAT	GMPS	0.911913
GOGAT	5'-NT	-0.995877
GOGAT	GPRT	0.725409
GOGAT	IMPDH	-0.848563
GOGAT	ADK	-0.808512
GOGAT	APRT	0.998874
GOGAT	CTS2	0.647023
GOGAT	TCS2	0.691987
GOGAT	SAMS	-0.787354
ARG	THR	-0.655944
ARG	ADT	0.600513
ARG	TAT2	0.956645
ARG	AOC	0.654729
ARG	LtaE	0.9998
ARG	TAT1	0.879675
ARG	NRT2;7	-0.999463
ARG	NRT2;4	0.992299
ARG	ALDH1	0.775027
ARG	ALDH2	-0.998721
ARG	GST8	0.783252
ARG	AMT1;1	0.957995
ARG	G3PDH1	-0.915927
ARG	G3PDH2	-0.972042
ARG	TyrA	0.991706
ARG	SHMT	-0.999219
ARG	ALaT	-0.748319
ARG	AlaDC	-0.763307
ARG	DAPAT	0.976753
ARG	GDH	-0.97669
ARG	GS	-0.903188
ARG	TS	-0.938498
ARG	C4H	0.853876
ARG	4CL	0.735347
ARG	CHS	0.674589
ARG	F3'H	0.899329
ARG	F3H	0.616929
ARG	FLS3	0.988239
ARG	FLS4	0.815138
ARG	DFR	0.971555
ARG	LAR1	0.998047
ARG	LAR2	-0.836408
ARG	ANR1	0.6212
ARG	ANR3	-0.735642
ARG	GDA	0.777848
ARG	IMPDH	0.869129
ARG	ADK	0.902304
ARG	CTS1	-0.911166
ARG	CTS2	-0.978494
ARG	TCS1	0.944754
ARG	TCS2	-0.964215
ARG	SAMS	0.916882
TS	ADT	-0.839675
TS	TAT2	-0.998376
TS	AOC	-0.87545
TS	LtaE	-0.931414
TS	TAT1	-0.989782
TS	NRT2;7	0.949313
TS	NRT2;4	-0.97404
TS	ALDH1	-0.945556
TS	ALDH2	0.919843
TS	GluA3	-0.770313
TS	GST8	-0.949745
TS	NiR	-0.770491
TS	AMT1;1	-0.998099
TS	G3PDH1	0.998174
TS	G3PDH2	0.993335
TS	TyrA	-0.886335
TS	PHGDH	-0.765694
TS	SHMT	0.95141
TS	ALaT	0.931337
TS	AlaDC	0.939429
TS	DAPAT	-0.990699
TS	GDH	0.990738
TS	GS	0.995852
TS	GOGAT	0.750256
TS	ARG	-0.938498
TS	PAL	-0.617848
TS	C4H	-0.981074
TS	4CL	-0.924118
TS	CHS	-0.887988
TS	CHI	0.831436
TS	F3'H	-0.995002
TS	F3'5'H	-0.71458
TS	F3H	-0.850732
TS	FLS1	0.823517
TS	FLS2	-0.667759
TS	FLS3	-0.87466
TS	FLS4	-0.965018
TS	DFR	-0.830033
TS	LAR1	-0.915096
TS	LAR2	0.97422
TS	ANR1	-0.853578
TS	5'-NT	-0.807139
TS	IMPDH	-0.986449
TS	ADK	-0.995663
TS	APRT	0.780778
TS	CTS1	0.712857
TS	CTS2	0.989538
TS	TCS1	-0.773473
TS	TCS2	0.996456
TS	SAMS	-0.998315
PAL	ALS	0.956808
PAL	ADT	0.945821
PAL	AOC	0.92092
PAL	PDC	-0.711319
PAL	TAT1	0.723651
PAL	PRAI	0.926466
PAL	ALDH1	0.840117
PAL	GluA3	0.977331
PAL	GST8	0.832928
PAL	NiR	0.977272
PAL	G6PDH	0.913705
PAL	HK	-0.691983
PAL	G3PDH1	-0.664217
PAL	TSA	0.999529
PAL	PHGDH	0.978833
PAL	ALaT	-0.861762
PAL	AlaDC	-0.849924
PAL	GS	-0.68683
PAL	GOGAT	-0.983403
PAL	TS	-0.617848
PAL	C4H	0.758409
PAL	4CL	0.871415
PAL	C3H	0.978719
PAL	CHS	0.910234
PAL	CHI	-0.950584
PAL	F3'H	0.693275
PAL	F3'5'H	0.991559
PAL	F3H	0.938901
PAL	FLS1	-0.954868
PAL	FLS2	0.997876
PAL	FLS4	0.80239
PAL	ANS	0.99944
PAL	LAR2	-0.779307
PAL	LAR3	-0.686002
PAL	ANR1	0.937015
PAL	ANR2	-0.980139
PAL	GMPS	-0.971236
PAL	5'-NT	0.962889
PAL	GPRT	-0.838255
PAL	AMPD	0.623125
PAL	IMPDH	0.738483
PAL	ADK	0.688322
PAL	APRT	-0.973688
PAL	SAMS	0.662431
C4H	ADT	0.928944
C4H	TAT2	0.968449
C4H	AOC	0.952466
C4H	LtaE	0.843309
C4H	TAT1	0.998659
C4H	NRT2;7	-0.87048
C4H	NRT2;4	0.91177
C4H	ALDH1	0.990681
C4H	ALDH2	-0.826474
C4H	GluA3	0.879209
C4H	GST8	0.992382
C4H	NiR	0.879341
C4H	AMT1;1	0.967274
C4H	G3PDH1	-0.990979
C4H	G3PDH2	-0.952216
C4H	TSA	0.738045
C4H	TyrA	0.779899
C4H	PHGDH	0.875749
C4H	SHMT	-0.873778
C4H	ALaT	-0.984224
C4H	AlaDC	-0.988016
C4H	DAPAT	0.9456
C4H	GDH	-0.945695
C4H	GS	-0.994623
C4H	GOGAT	-0.864078
C4H	ARG	0.853876
C4H	TS	-0.981074
C4H	PAL	0.758409
C4H	4CL	0.980617
C4H	C3H	0.608523
C4H	CHS	0.960228
C4H	CHI	-0.923288
C4H	F3'H	0.995506
C4H	F3'5'H	0.836514
C4H	F3H	0.936405
C4H	FLS1	-0.917778
C4H	FLS2	0.799259
C4H	FLS3	0.764244
C4H	FLS4	0.997522
C4H	DFR	0.706331
C4H	ANS	0.736165
C4H	LAR1	0.819695
C4H	LAR2	-0.999466
C4H	ANR1	0.9383
C4H	ANR2	-0.61409
C4H	5'-NT	0.906177
C4H	IMPDH	0.999548
C4H	ADK	0.994833
C4H	APRT	-0.886986
C4H	CTS2	-0.942874
C4H	TCS1	0.636103
C4H	TCS2	-0.96131
C4H	SAMS	0.990656
4CL	ALS	0.691165
4CL	ADT	0.983477
4CL	TAT2	0.900848
4CL	AOC	0.993695
4CL	LtaE	0.721663
4CL	TAT1	0.969159
4CL	NRT2;7	-0.757168
4CL	PRAI	0.622705
4CL	NRT2;4	0.813627
4CL	ALDH1	0.998166
4CL	ALDH2	-0.700148
4CL	GluA3	0.955517
4CL	GST8	0.997285
4CL	NiR	0.955599
4CL	AMT1;1	0.89881
4CL	G3PDH1	-0.945512
4CL	G3PDH2	-0.873916
4CL	TSA	0.855946
4CL	TyrA	0.642146
4CL	PHGDH	0.953365
4CL	SHMT	-0.761555
4CL	ALaT	-0.999813
4CL	AlaDC	-0.999108
4CL	DAPAT	0.863528
4CL	GDH	-0.863675
4CL	GS	-0.955052
4CL	GOGAT	-0.945954
4CL	ARG	0.735347
4CL	TS	-0.924118
4CL	PAL	0.871415
4CL	C4H	0.980617
4CL	C3H	0.752209
4CL	CHS	0.996324
4CL	CHI	-0.980652
4CL	F3'H	0.957654
4CL	F3'5'H	0.927661
4CL	F3H	0.987012
4CL	FLS1	-0.977793
4CL	FLS2	0.901521
4CL	FLS3	0.623067
4CL	FLS4	0.991973
4CL	ANS	0.854505
4CL	LAR1	0.691576
4CL	LAR2	-0.986497
4CL	ANR1	0.987871
4CL	ANR2	-0.756825
4CL	GMPS	-0.729542
4CL	5'-NT	0.971473
4CL	IMPDH	0.974287
4CL	ADK	0.955659
4CL	APRT	-0.960275
4CL	CTS2	-0.859323
4CL	TCS2	-0.888704
4CL	SAMS	0.944732
C3H	THR	0.680594
C3H	ADH	-0.738903
C3H	ALS	0.996103
C3H	ADT	0.859067
C3H	AOC	0.821344
C3H	PDC	-0.840412
C3H	PRAI	0.983984
C3H	ALDH1	0.710936
C3H	GluA3	0.913089
C3H	GST8	0.701647
C3H	NiR	0.912975
C3H	G6PDH	0.977651
C3H	HK	-0.825396
C3H	TSA	0.984557
C3H	PHGDH	0.916006
C3H	ALaT	-0.739321
C3H	AlaDC	-0.723714
C3H	GOGAT	-0.925244
C3H	PAL	0.978719
C3H	C4H	0.608523
C3H	4CL	0.752209
C3H	CHS	0.80589
C3H	CHI	-0.866646
C3H	F3'5'H	0.943853
C3H	F3H	0.848292
C3H	FLS1	-0.873597
C3H	FLS2	0.963272
C3H	FLS4	0.662849
C3H	ANS	0.98504
C3H	LAR2	-0.634135
C3H	LAR3	-0.820709
C3H	ANR1	0.8454
C3H	ANR2	-0.999975
C3H	GMPS	-0.99943
C3H	5'-NT	0.887015
C3H	GPRT	-0.932309
C3H	AMPD	0.770358
C3H	APRT	-0.906204
CHS	ALS	0.750534
CHS	ADT	0.99537
CHS	TAT2	0.860346
CHS	AOC	0.999647
CHS	LtaE	0.659709
CHS	TAT1	0.944486
CHS	NRT2;7	-0.698426
CHS	PRAI	0.687445
CHS	NRT2;4	0.760832
CHS	ALDH1	0.98931
CHS	ALDH2	-0.63641
CHS	GluA3	0.97727
CHS	GST8	0.987311
CHS	NiR	0.977329
CHS	AMT1;1	0.857956
CHS	G6PDH	0.663406
CHS	G3PDH1	-0.914145
CHS	G3PDH2	-0.829063
CHS	TSA	0.897094
CHS	PHGDH	0.975716
CHS	SHMT	-0.703235
CHS	ALaT	-0.99448
CHS	AlaDC	-0.991818
CHS	DAPAT	0.817153
CHS	GDH	-0.817321
CHS	GS	-0.926147
CHS	GOGAT	-0.970258
CHS	ARG	0.674589
CHS	TS	-0.887988
CHS	PAL	0.910234
CHS	C4H	0.960228
CHS	4CL	0.996324
CHS	C3H	0.80589
CHS	CHI	-0.993817
CHS	F3'H	0.929469
CHS	F3'5'H	0.95624
CHS	F3H	0.997146
CHS	FLS1	-0.992152
CHS	FLS2	0.935277
CHS	FLS4	0.977494
CHS	ANS	0.895862
CHS	LAR1	0.627158
CHS	LAR2	-0.968841
CHS	ANR1	0.997542
CHS	ANR2	-0.810035
CHS	GMPS	-0.785449
CHS	5'-NT	0.988217
CHS	IMPDH	0.951404
CHS	ADK	0.92692
CHS	APRT	-0.98065
CHS	CTS2	-0.812353
CHS	TCS2	-0.846161
CHS	SAMS	0.913174
CHI	ALS	-0.819268
CHI	ADT	-0.999888
CHI	TAT2	-0.798432
CHI	AOC	-0.996417
CHI	TAT1	-0.902165
CHI	NRT2;7	0.614643
CHI	PRAI	-0.763831
CHI	NRT2;4	-0.684073
CHI	ALDH1	-0.967001
CHI	GluA3	-0.994766
CHI	GST8	-0.963575
CHI	NiR	-0.994795
CHI	AMT1;1	-0.79561
CHI	G6PDH	-0.742386
CHI	G3PDH1	0.863481
CHI	G3PDH2	0.761852
CHI	TSA	-0.940606
CHI	PHGDH	-0.994003
CHI	SHMT	0.619947
CHI	ALaT	0.976681
CHI	AlaDC	0.971511
CHI	DAPAT	-0.748098
CHI	GDH	0.748291
CHI	GS	0.878543
CHI	GOGAT	0.991137
CHI	TS	0.831436
CHI	PAL	-0.950584
CHI	C4H	-0.923288
CHI	4CL	-0.980652
CHI	C3H	-0.866646
CHI	CHS	-0.993817
CHI	F3'H	-0.882762
CHI	F3'5'H	-0.982814
CHI	F3H	-0.999363
CHI	FLS1	0.999901
CHI	FLS2	-0.96879
CHI	FLS4	-0.948026
CHI	ANS	-0.939658
CHI	LAR2	0.935349
CHI	ANR1	-0.999154
CHI	ANR2	0.870134
CHI	GMPS	0.849314
CHI	5'-NT	-0.999101
CHI	GPRT	0.627541
CHI	IMPDH	-0.91133
CHI	ADK	-0.879523
CHI	APRT	0.996323
CHI	CTS2	0.742579
CHI	TCS2	0.781756
CHI	SAMS	-0.862274
F3'H	ADT	0.889708
F3'H	TAT2	0.987697
F3'H	AOC	0.919335
F3'H	LtaE	0.890415
F3'H	TAT1	0.999073
F3'H	NRT2;7	-0.913181
F3'H	NRT2;4	0.946567
F3'H	ALDH1	0.973329
F3'H	ALDH2	-0.876075
F3'H	GluA3	0.830137
F3'H	GST8	0.976255
F3'H	NiR	0.830292
F3'H	AMT1;1	0.986956
F3'H	G3PDH1	-0.999217
F3'H	G3PDH2	-0.976861
F3'H	TSA	0.670827
F3'H	TyrA	0.835669
F3'H	PHGDH	0.826094
F3'H	SHMT	-0.915908
F3'H	ALaT	-0.963045
F3'H	AlaDC	-0.968958
F3'H	DAPAT	0.97216
F3'H	GDH	-0.972228
F3'H	GS	-0.99996
F3'H	GOGAT	-0.812525
F3'H	ARG	0.899329
F3'H	TS	-0.995002
F3'H	PAL	0.693275
F3'H	C4H	0.995506
F3'H	4CL	0.957654
F3'H	CHS	0.929469
F3'H	CHI	-0.882762
F3'H	F3'5'H	0.780862
F3'H	F3H	0.898964
F3'H	FLS1	-0.876048
F3'H	FLS2	0.738751
F3'H	FLS3	0.821885
F3'H	FLS4	0.986375
F3'H	DFR	0.770195
F3'H	ANS	0.668762
F3'H	LAR1	0.870257
F3'H	LAR2	-0.991878
F3'H	ANR1	0.901333
F3'H	5'-NT	0.862055
F3'H	IMPDH	0.997902
F3'H	ADK	0.999977
F3'H	APRT	-0.839266
F3'H	CTS1	-0.639266
F3'H	CTS2	-0.970187
F3'H	TCS1	0.706317
F3'H	TCS2	-0.983077
F3'H	SAMS	0.99912
F3'5'H	ALS	0.911039
F3'5'H	ADT	0.979935
F3'5'H	TAT2	0.673565
F3'5'H	AOC	0.96368
F3'5'H	PDC	-0.614184
F3'5'H	TAT1	0.807026
F3'5'H	PRAI	0.869847
F3'5'H	ALDH1	0.903351
F3'5'H	GluA3	0.996532
F3'5'H	GST8	0.897646
F3'5'H	NiR	0.996509
F3'5'H	AMT1;1	0.670105
F3'5'H	G6PDH	0.853303
F3'5'H	G3PDH1	-0.755532
F3'5'H	G3PDH2	-0.629185
F3'5'H	TSA	0.987112
F3'5'H	PHGDH	0.997106
F3'5'H	ALaT	-0.920263
F3'5'H	AlaDC	-0.911065
F3'5'H	DAPAT	0.612743
F3'5'H	GDH	-0.612974
F3'5'H	GS	-0.775268
F3'5'H	GOGAT	-0.998626
F3'5'H	TS	-0.71458
F3'5'H	PAL	0.991559
F3'5'H	C4H	0.836514
F3'5'H	4CL	0.927661
F3'5'H	C3H	0.943853
F3'5'H	CHS	0.95624
F3'5'H	CHI	-0.982814
F3'5'H	F3'H	0.780862
F3'5'H	F3H	0.975601
F3'5'H	FLS1	-0.98532
F3'5'H	FLS2	0.997899
F3'5'H	FLS4	0.872995
F3'5'H	ANS	0.986663
F3'5'H	LAR2	-0.853976
F3'5'H	ANR1	0.974393
F3'5'H	ANR2	-0.946153
F3'5'H	GMPS	-0.932165
F3'5'H	5'-NT	0.989755
F3'5'H	GPRT	-0.760482
F3'5'H	IMPDH	0.819672
F3'5'H	ADK	0.776564
F3'5'H	APRT	-0.995016
F3'5'H	CTS2	-0.60618
F3'5'H	TCS2	-0.653208
F3'5'H	SAMS	0.753966
F3H	ALS	0.798286
F3H	ADT	0.999786
F3H	TAT2	0.819406
F3H	AOC	0.9988
F3H	LtaE	0.601085
F3H	TAT1	0.916983
F3H	NRT2;7	-0.642397
F3H	PRAI	0.740315
F3H	NRT2;4	0.709664
F3H	ALDH1	0.975476
F3H	GluA3	0.990487
F3H	GST8	0.972504
F3H	NiR	0.990525
F3H	AMT1;1	0.81672
F3H	G6PDH	0.718007
F3H	G3PDH1	-0.880928
F3H	G3PDH2	-0.78448
F3H	TSA	0.927893
F3H	PHGDH	0.989469
F3H	SHMT	-0.64755
F3H	ALaT	-0.98372
F3H	AlaDC	-0.979349
F3H	DAPAT	0.771299
F3H	GDH	-0.771485
F3H	GS	-0.895027
F3H	GOGAT	-0.985766
F3H	ARG	0.616929
F3H	TS	-0.850732
F3H	PAL	0.938901
F3H	C4H	0.936405
F3H	4CL	0.987012
F3H	C3H	0.848292
F3H	CHS	0.997146
F3H	CHI	-0.999363
F3H	F3'H	0.898964
F3H	F3'5'H	0.975601
F3H	FLS1	-0.998761
F3H	FLS2	0.959329
F3H	FLS4	0.958776
F3H	ANS	0.926853
F3H	LAR2	-0.947375
F3H	ANR1	0.999985
F3H	ANR2	-0.851996
F3H	GMPS	-0.829937
F3H	5'-NT	0.996953
F3H	IMPDH	0.925439
F3H	ADK	0.895942
F3H	APRT	-0.992632
F3H	CTS2	-0.766004
F3H	TCS2	-0.803509
F3H	SAMS	0.879796
FLS1	ALS	-0.827274
FLS1	ADT	-0.999577
FLS1	TAT2	-0.78986
FLS1	AOC	-0.995125
FLS1	TAT1	-0.895991
FLS1	NRT2;7	0.603457
FLS1	PRAI	-0.772858
FLS1	NRT2;4	-0.673717
FLS1	ALDH1	-0.963311
FLS1	GluA3	-0.996108
FLS1	GST8	-0.959707
FLS1	NiR	-0.996133
FLS1	AMT1;1	-0.786987
FLS1	G6PDH	-0.751761
FLS1	G3PDH1	0.856281
FLS1	G3PDH2	0.75264
FLS1	TSA	-0.945301
FLS1	PHGDH	-0.995447
FLS1	SHMT	0.608819
FLS1	ALaT	0.973556
FLS1	AlaDC	0.968072
FLS1	DAPAT	-0.738664
FLS1	GDH	0.738861
FLS1	GS	0.871718
FLS1	GOGAT	0.992912
FLS1	TS	0.823517
FLS1	PAL	-0.954868
FLS1	C4H	-0.917778
FLS1	4CL	-0.977793
FLS1	C3H	-0.873597
FLS1	CHS	-0.992152
FLS1	CHI	0.999901
FLS1	F3'H	-0.876048
FLS1	F3'5'H	-0.98532
FLS1	F3H	-0.998761
FLS1	FLS2	-0.97219
FLS1	FLS4	-0.943444
FLS1	ANS	-0.94439
FLS1	LAR2	0.930267
FLS1	ANR1	-0.998475
FLS1	ANR2	0.876999
FLS1	GMPS	0.856675
FLS1	5'-NT	-0.9996
FLS1	GPRT	0.638459
FLS1	IMPDH	-0.905433
FLS1	ADK	-0.872724
FLS1	APRT	0.997433
FLS1	CTS2	0.733058
FLS1	TCS2	0.772883
FLS1	SAMS	-0.855045
FLS2	ALS	0.935837
FLS2	ADT	0.964964
FLS2	TAT2	0.624267
FLS2	AOC	0.944354
FLS2	PDC	-0.664019
FLS2	TAT1	0.767075
FLS2	PRAI	0.899979
FLS2	ALDH1	0.873668
[truncated: 981 more rows]
